# Supplementary material for: Blimp-1 molds the epigenetic architecture of IL-21–mediated autoimmune diseases through an autoregulatory circuit
Source: JCI Insight. 2022 Jun 8;7(11):e151614. doi: 10.1172/jci.insight.151614 (PMC9220827; doi:10.1172/jci.insight.151614)
Supplement: Supplemental data set 1 [file jciinsight-7-151614-s022.xlsx]

## Sheet: 工作表1
Index	ensembl_gene_id	symbol	description	baseMean	log2FoldChange	pvalue	padj	Control_1	Control_2	CKO_1	CKO_2	Control	CKO
16	ENSMUSG00000065947	mt-Nd4l	mitochondrially encoded NADH dehydrogenase 4L [Source:MGI Symbol;Acc:MGI:102497]	114.946	2.26316	0.0363193	0.532187	66.0587	13.1786	356.171	24.3746	39.6187	190.273
44	ENSMUSG00000074093	Svip	small VCP/p97-interacting protein [Source:MGI Symbol;Acc:MGI:1922994]	361.196	1.58477	0.0313083	0.495452	96.4667	264.586	859.315	224.414	180.527	541.865
60	ENSMUSG00000076672	Ighv3-6	immunoglobulin heavy variable 3-6 [Source:MGI Symbol;Acc:MGI:4439856]	1880.04	2.34981	0.000504725	0.046617	594.528	638.657	5174.13	1112.83	616.593	3143.48
179	ENSMUSG00000030990	Pgap2	post-GPI attachment to proteins 2 [Source:MGI Symbol;Acc:MGI:2385286]	129.818	1.53941	0.0133862	0.303222	59.7674	72.9893	278.929	107.584	66.3784	193.257
183	ENSMUSG00000005413	Hmox1	heme oxygenase 1 [Source:MGI Symbol;Acc:MGI:96163]	105.097	1.76167	0.0057799	0.186884	39.8449	55.7557	230.653	94.1363	47.8003	162.395
232	ENSMUSG00000048058	Ldlrad3	low density lipoprotein receptor class A domain containing 3 [Source:MGI Symbol;Acc:MGI:2138856]	47.385	1.89655	0.0401542	0.563025	14.6797	25.3435	127.664	21.8531	20.0116	74.7583
242	ENSMUSG00000013921	Clip3	CAP-GLY domain containing linker protein 3 [Source:MGI Symbol;Acc:MGI:1923936]	61.9139	2.08351	0.00147241	0.0840679	16.7768	30.4122	122.3	78.1668	23.5945	100.233
244	ENSMUSG00000019942	Cdk1	cyclin-dependent kinase 1 [Source:MGI Symbol;Acc:MGI:88351]	1047.77	1.33734	0.0419145	0.577525	366.993	821.13	2289.36	713.587	594.061	1501.47
270	ENSMUSG00000046572	Zfp518b	zinc finger protein 518B [Source:MGI Symbol;Acc:MGI:2140750]	100.584	1.24089	0.030106	0.487464	56.6218	62.8519	184.522	98.3389	59.7368	141.431
286	ENSMUSG00000019817	Plagl1	pleiomorphic adenoma gene-like 1 [Source:MGI Symbol;Acc:MGI:1100874]	69.4941	1.11723	0.0489823	0.627219	44.0391	43.5909	110.499	79.8478	43.815	95.1733
302	ENSMUSG00000046844	Vat1l	vesicle amine transport protein 1 like [Source:MGI Symbol;Acc:MGI:2142534]	26.788	3.22264	0.00181604	0.0946494	6.29131	4.05496	78.3146	18.4911	5.17313	48.4029
311	ENSMUSG00000051000	Fam160a1	family with sequence similarity 160, member A1 [Source:MGI Symbol;Acc:MGI:2444746]	80.6708	1.79721	0.00192621	0.0951813	31.4565	40.5496	152.338	98.3389	36.0031	125.338
315	ENSMUSG00000025555	Farp1	FERM, RhoGEF (Arhgef) and pleckstrin domain protein 1 (chondrocyte-derived) [Source:MGI Symbol;Acc:MGI:2446173]	144.453	1.25499	0.0104203	0.26544	70.2529	100.36	192.032	215.169	85.3066	203.6
331	ENSMUSG00000078817	Nlrp12	NLR family, pyrin domain containing 12 [Source:MGI Symbol;Acc:MGI:2676630]	34.2447	5.42829	0.001074	0.0691131	2.0971	1.01374	133.028	0.840503	1.55542	66.9341
334	ENSMUSG00000016528	Mapkapk2	MAP kinase-activated protein kinase 2 [Source:MGI Symbol;Acc:MGI:109298]	1986.7	1.03391	0.0415777	0.576055	1251.97	1355.37	3697.95	1641.5	1303.67	2669.73
345	ENSMUSG00000059089	Fcgr4	Fc receptor, IgG, low affinity IV [Source:MGI Symbol;Acc:MGI:2179523]	37.9032	4.83651	0.00150279	0.0850353	1.04855	4.05496	144.828	1.68101	2.55176	73.2547
372	ENSMUSG00000051790	Nlgn2	neuroligin 2 [Source:MGI Symbol;Acc:MGI:2681835]	149.083	1.02018	0.0315451	0.495719	96.4667	100.36	226.362	173.144	98.4135	199.753
373	ENSMUSG00000006310	Zbtb32	zinc finger and BTB domain containing 32 [Source:MGI Symbol;Acc:MGI:1891838]	167.79	1.40472	0.00315602	0.130961	106.952	77.0443	258.546	228.617	91.9983	243.581
388	ENSMUSG00000027506	Tpd52	tumor protein D52 [Source:MGI Symbol;Acc:MGI:107749]	431.958	1.57052	0.0151265	0.32564	218.099	216.941	1021.31	271.482	217.52	646.396
414	ENSMUSG00000094322	Ighv9-4	immunoglobulin heavy variable 9-4 [Source:MGI Symbol;Acc:MGI:3646379]	219.452	2.22355	2.51e-06	0.00152835	80.7384	74.0031	428.049	295.017	77.3708	361.533
418	ENSMUSG00000002602	Axl	AXL receptor tyrosine kinase [Source:MGI Symbol;Acc:MGI:1347244]	219.188	1.60008	0.000761727	0.0577646	103.807	113.539	398.01	261.396	108.673	329.703
485	ENSMUSG00000059498	Fcgr3	Fc receptor, IgG, low affinity III [Source:MGI Symbol;Acc:MGI:95500]	218.198	3.71402	0.000368356	0.0390499	28.3109	33.4534	779.928	31.0986	30.8822	405.513
486	ENSMUSG00000040899	Ccr6	chemokine (C-C motif) receptor 6 [Source:MGI Symbol;Acc:MGI:1333797]	374.604	1.19755	0.00327738	0.134736	236.973	217.954	549.275	494.216	227.463	521.746
489	ENSMUSG00000073418	C4b	complement component 4B (Chido blood group) [Source:MGI Symbol;Acc:MGI:88228]	19.4758	2.87347	0.0301345	0.487464	6.29131	3.04122	64.3682	4.20252	4.66626	34.2854
502	ENSMUSG00000025321	Itgb8	integrin beta 8 [Source:MGI Symbol;Acc:MGI:1338035]	192.943	1.43452	0.00119213	0.0751832	110.098	98.3329	284.293	279.047	104.215	281.67
532	ENSMUSG00000021822	Plau	plasminogen activator, urokinase [Source:MGI Symbol;Acc:MGI:97611]	24.7291	2.4309	0.0327063	0.506188	6.29131	9.12367	75.0962	8.40503	7.70749	41.7506
544	ENSMUSG00000031400	G6pdx	glucose-6-phosphate dehydrogenase X-linked [Source:MGI Symbol;Acc:MGI:105979]	1819.97	1.59567	0.0216744	0.400892	890.22	919.463	4573.36	896.817	904.841	2735.09
545	ENSMUSG00000043895	S1pr2	sphingosine-1-phosphate receptor 2 [Source:MGI Symbol;Acc:MGI:99569]	255.547	1.37684	0.00453464	0.162543	159.38	124.69	454.869	283.25	142.035	369.059
579	ENSMUSG00000020963	Tshr	thyroid stimulating hormone receptor [Source:MGI Symbol;Acc:MGI:98849]	14.0481	3.66125	0.022941	0.417459	1.04855	3.04122	50.4218	1.68101	2.04489	26.0514
591	ENSMUSG00000068566	Myadm	myeloid-associated differentiation marker [Source:MGI Symbol;Acc:MGI:1355332]	310.673	1.97571	0.00200725	0.0980742	71.3015	180.446	690.885	300.06	125.874	495.472
599	ENSMUSG00000016534	Lamp2	lysosomal-associated membrane protein 2 [Source:MGI Symbol;Acc:MGI:96748]	1619.58	1.33991	0.0407201	0.567624	1052.75	781.594	3731.21	912.786	917.17	2322
607	ENSMUSG00000006179	Prss16	protease, serine 16 (thymus) [Source:MGI Symbol;Acc:MGI:1859181]	107.759	1.58721	0.0176659	0.36181	62.9131	44.6046	240.308	83.2098	53.7588	161.759
610	ENSMUSG00000049093	Il23r	interleukin 23 receptor [Source:MGI Symbol;Acc:MGI:2181693]	91.039	1.8609	0.0018541	0.094785	45.0877	33.4534	185.595	100.02	39.2706	142.807
623	ENSMUSG00000051397	Tacstd2	tumor-associated calcium signal transducer 2 [Source:MGI Symbol;Acc:MGI:1861606]	90.9441	3.09302	0.000180482	0.0260988	17.8254	20.2748	273.565	52.1112	19.0501	162.838
638	ENSMUSG00000022818	Cyp2ab1	cytochrome P450, family 2, subfamily ab, polypeptide 1 [Source:MGI Symbol;Acc:MGI:3644957]	4.68929	5.62363	0.0133998	NA	0	0	12.8736	5.88352	0	9.37858
676	ENSMUSG00000040274	Cdk6	cyclin-dependent kinase 6 [Source:MGI Symbol;Acc:MGI:1277162]	1163.69	1.15082	0.0276256	0.471001	567.266	877.9	2172.43	1037.18	722.583	1604.8
678	ENSMUSG00000021125	Arg2	arginase type II [Source:MGI Symbol;Acc:MGI:1330806]	21.9303	3.07672	0.0217205	0.401227	4.1942	5.0687	75.0962	3.36201	4.63145	39.2291
693	ENSMUSG00000026893	Gca	grancalcin [Source:MGI Symbol;Acc:MGI:1918521]	225.209	3.93028	4.09e-05	0.0101071	19.9225	35.4809	787.438	57.9947	27.7017	422.716
722	ENSMUSG00000026249	Serpine2	serine (or cysteine) peptidase inhibitor, clade E, member 2 [Source:MGI Symbol;Acc:MGI:101780]	39.8685	2.84347	0.00914955	0.249118	5.24275	14.1924	126.591	13.448	9.71756	70.0194
727	ENSMUSG00000032135	Mcam	melanoma cell adhesion molecule [Source:MGI Symbol;Acc:MGI:1933966]	28.3887	1.76087	0.0499633	0.63168	13.6312	12.1649	67.5866	20.1721	12.898	43.8793
739	ENSMUSG00000003541	Ier3	immediate early response 3 [Source:MGI Symbol;Acc:MGI:104814]	59.7419	1.57599	0.0486779	0.626122	33.5536	26.3573	143.756	35.3011	29.9554	89.5284
822	ENSMUSG00000025330	Padi4	peptidyl arginine deiminase, type IV [Source:MGI Symbol;Acc:MGI:1338898]	123.412	2.4474	0.00332142	0.135856	41.942	34.4672	362.608	54.6327	38.2046	208.62
833	ENSMUSG00000002111	Spi1	spleen focus forming virus (SFFV) proviral integration oncogene [Source:MGI Symbol;Acc:MGI:98282]	630.958	3.18637	0.000302268	0.0346182	71.3015	178.418	2059.78	214.328	124.86	1137.06
852	ENSMUSG00000035105	Egln3	egl-9 family hypoxia-inducible factor 3 [Source:MGI Symbol;Acc:MGI:1932288]	248.935	1.60486	0.0104826	0.266553	149.943	96.3054	557.858	191.635	123.124	374.746
931	ENSMUSG00000002204	Napsa	napsin A aspartic peptidase [Source:MGI Symbol;Acc:MGI:109365]	329.343	2.57084	0.000862345	0.0620369	63.9616	125.704	953.722	173.984	94.8327	563.853
945	ENSMUSG00000020142	Slc1a4	solute carrier family 1 (glutamate/neutral amino acid transporter), member 4 [Source:MGI Symbol;Acc:MGI:2135601]	58.1235	1.6405	0.0201115	0.383889	17.8254	38.5222	114.79	61.3567	28.1738	88.0733
949	ENSMUSG00000097365	C030034L19Rik	RIKEN cDNA C030034L19 gene [Source:MGI Symbol;Acc:MGI:2444519]	104.782	1.28115	0.0250787	0.442111	49.2819	72.9893	109.426	187.432	61.1356	148.429
958	ENSMUSG00000055435	Maf	avian musculoaponeurotic fibrosarcoma oncogene homolog [Source:MGI Symbol;Acc:MGI:96909]	2205.41	1.01821	0.00635808	0.200226	1508.86	1407.07	2780.71	3124.99	1457.97	2952.85
963	ENSMUSG00000092572	Serpinb10	serine (or cysteine) peptidase inhibitor, clade B (ovalbumin), member 10 [Source:MGI Symbol;Acc:MGI:2138648]	38.5286	2.79881	0.0216715	0.400892	1.04855	18.2473	118.008	16.8101	9.64794	67.4092
965	ENSMUSG00000096336	Igkv1-135	immunoglobulin kappa variable 1-135 [Source:MGI Symbol;Acc:MGI:3819952]	863.376	1.59346	0.00309101	0.130175	512.741	346.699	1802.31	791.754	429.72	1297.03
974	ENSMUSG00000050366	Olfr524	olfactory receptor 524 [Source:MGI Symbol;Acc:MGI:3030358]	21.8301	1.99127	0.0218758	0.402285	8.38841	9.12367	42.9121	26.8961	8.75604	34.9041
979	ENSMUSG00000076674	Ighv3-8	immunoglobulin heavy variable V3-8 [Source:MGI Symbol;Acc:MGI:3645298]	284.467	2.07489	0.00363615	0.142617	66.0587	152.061	723.069	196.678	109.06	459.874
986	ENSMUSG00000042228	Lyn	LYN proto-oncogene, Src family tyrosine kinase [Source:MGI Symbol;Acc:MGI:96892]	417.691	2.4043	0.00356844	0.140732	83.8841	181.46	1234.8	170.622	132.672	702.709
1009	ENSMUSG00000076671	Ighv13-2	immunoglobulin heavy variable 13-2 [Source:MGI Symbol;Acc:MGI:3705861]	189.803	2.11884	0.000889822	0.062804	61.8645	80.0855	463.451	153.812	70.975	308.632
1019	ENSMUSG00000076676	Ighv12-3	immunoglobulin heavy variable V12-3 [Source:MGI Symbol;Acc:MGI:3646760]	107.113	3.18309	0.000256707	0.0311442	27.2623	15.2061	334.715	51.2707	21.2342	192.993
1027	ENSMUSG00000094491	Igkv1-133	immunoglobulin kappa variable 1-133 [Source:MGI Symbol;Acc:MGI:3648380]	810.036	1.18536	0.0494863	0.629654	611.305	378.125	1680.01	570.702	494.715	1125.36
1028	ENSMUSG00000056130	Ticam2	toll-like receptor adaptor molecule 2 [Source:MGI Symbol;Acc:MGI:3040056]	52.0025	2.16332	0.010056	0.259391	10.4855	27.371	129.809	40.3441	18.9283	85.0767
1068	ENSMUSG00000096461	Igkv14-130	immunoglobulin kappa variable 14-130 [Source:MGI Symbol;Acc:MGI:3645770]	113.454	2.5152	0.0129294	0.296156	49.2819	18.2473	359.389	26.8961	33.7646	193.143
1071	ENSMUSG00000093906	Igkv9-129	immunoglobulin kappa variable 9-129 [Source:MGI Symbol;Acc:MGI:3525017]	151.606	2.97794	0.00313597	0.130888	40.8935	27.371	509.582	28.5771	34.1322	269.079
1072	ENSMUSG00000026822	Lcn2	lipocalin 2 [Source:MGI Symbol;Acc:MGI:96757]	2600.04	6.2722	0.00218985	0.102787	31.4565	101.374	10102.6	164.739	66.4153	5133.66
1098	ENSMUSG00000026271	Gpr35	G protein-coupled receptor 35 [Source:MGI Symbol;Acc:MGI:1929509]	50.687	2.42118	0.00474769	0.168711	11.5341	20.2748	137.319	33.6201	15.9044	85.4695
1102	ENSMUSG00000076508	Igkv17-127	immunoglobulin kappa variable 17-127 [Source:MGI Symbol;Acc:MGI:3646891]	608.24	2.57532	0.000443471	0.0440884	175.108	174.363	1773.34	310.146	174.736	1041.74
1146	ENSMUSG00000032554	Trf	transferrin [Source:MGI Symbol;Acc:MGI:98821]	27.3991	2.47661	0.03797	0.544861	13.6312	3.04122	83.6787	9.24553	8.33619	46.4621
1170	ENSMUSG00000095737	Igkv11-125	immunoglobulin kappa variable 11-125 [Source:MGI Symbol;Acc:MGI:3642338]	97.7998	3.3958	9.4e-06	0.00430921	12.5826	21.2886	280.002	77.3263	16.9356	178.664
1172	ENSMUSG00000096632	Igkv9-124	immunoglobulin kappa chain variable 9-124 [Source:MGI Symbol;Acc:MGI:3646892]	980.682	1.5739	0.0349431	0.521632	451.925	534.241	2533.96	402.601	493.083	1468.28
1185	ENSMUSG00000095497	Igkv1-122	immunoglobulin kappa chain variable 1-122 [Source:MGI Symbol;Acc:MGI:4439722]	1126.84	1.55331	0.0279491	0.471001	727.694	417.661	2775.34	586.671	572.678	1681.01
1211	ENSMUSG00000094872	Igkv9-120	immunoglobulin kappa chain variable 9-120 [Source:MGI Symbol;Acc:MGI:3647784]	287.354	2.85996	0.000498887	0.046617	67.1073	71.9756	896.864	113.468	69.5414	505.166
1297	ENSMUSG00000026158	Ogfrl1	opioid growth factor receptor-like 1 [Source:MGI Symbol;Acc:MGI:1917405]	555	2.15611	0.00541226	0.181032	126.875	279.792	1542.69	270.642	203.334	906.667
1298	ENSMUSG00000031216	Stard8	START domain containing 8 [Source:MGI Symbol;Acc:MGI:2448556]	31.7321	2.74094	0.0109293	0.269281	7.33986	9.12367	98.6979	11.767	8.23176	55.2325
1316	ENSMUSG00000001665	Gstt3	glutathione S-transferase, theta 3 [Source:MGI Symbol;Acc:MGI:2143526]	47.3939	2.03707	0.00699907	0.209621	16.7768	20.2748	110.499	42.0252	18.5258	76.2619
1336	ENSMUSG00000049971	Glt1d1	glycosyltransferase 1 domain containing 1 [Source:MGI Symbol;Acc:MGI:2442755]	33.1192	4.35287	0.00028725	0.0334331	2.0971	4.05496	113.717	12.6075	3.07603	63.1624
1375	ENSMUSG00000020961	Ston2	stonin 2 [Source:MGI Symbol;Acc:MGI:1918272]	88.6861	1.80215	0.00513448	0.174597	26.2138	52.7145	179.158	96.6579	39.4641	137.908
1390	ENSMUSG00000095442	Ighv1-4	immunoglobulin heavy variable 1-4 [Source:MGI Symbol;Acc:MGI:4439618]	287.514	2.88991	1.78e-06	0.00126619	53.4761	83.1267	732.725	280.728	68.3014	506.726
1423	ENSMUSG00000058297	Spock2	sparc/osteonectin, cwcv and kazal-like domains proteoglycan 2 [Source:MGI Symbol;Acc:MGI:1891351]	496.64	1.30404	0.00176925	0.0931196	305.128	267.628	613.644	800.159	286.378	706.901
1426	ENSMUSG00000030579	Tyrobp	TYRO protein tyrosine kinase binding protein [Source:MGI Symbol;Acc:MGI:1277211]	776.684	3.07864	0.000591794	0.0495446	131.069	197.679	2577.95	200.04	164.374	1388.99
1435	ENSMUSG00000096499	Ighv1-5	immunoglobulin heavy variable V1-5 [Source:MGI Symbol;Acc:MGI:3704121]	264.232	3.60912	5.72e-10	2.05e-06	29.3594	50.687	315.404	661.476	40.0232	488.44
1439	ENSMUSG00000094335	Igkv1-117	immunoglobulin kappa variable 1-117 [Source:MGI Symbol;Acc:MGI:4439721]	4805.6	2.41231	0.00144426	0.0839719	1393.52	1646.32	14138.5	2044.1	1519.92	8091.29
1445	ENSMUSG00000106630	Igkv2-116	immunoglobulin kappa variable 2-116 [Source:MGI Symbol;Acc:MGI:3647785]	284.002	2.67607	0.00125349	0.0768787	77.5928	76.0306	876.48	105.903	76.8117	491.192
1448	ENSMUSG00000091800	Igkv1-115	immunoglobulin kappa variable 1-115 [Source:MGI Symbol;Acc:MGI:3644873]	20.4626	2.34062	0.0289061	0.47511	8.38841	5.0687	55.7858	12.6075	6.72856	34.1967
1455	ENSMUSG00000020186	Csrp2	cysteine and glycine-rich protein 2 [Source:MGI Symbol;Acc:MGI:1202907]	67.3618	2.07517	0.0210517	0.394988	27.2623	24.3298	190.959	26.8961	25.7961	108.928
1465	ENSMUSG00000076518	Igkv2-112	immunoglobulin kappa variable 2-112 [Source:MGI Symbol;Acc:MGI:3644894]	274.554	1.83007	0.000281831	0.0330713	82.8355	158.144	453.796	403.441	120.49	428.619
1483	ENSMUSG00000030413	Pglyrp1	peptidoglycan recognition protein 1 [Source:MGI Symbol;Acc:MGI:1345092]	1075.92	4.10033	1.47e-05	0.00582899	117.438	119.621	3855.66	210.966	118.53	2033.31
1500	ENSMUSG00000095700	Ighv10-3	immunoglobulin heavy variable V10-3 [Source:MGI Symbol;Acc:MGI:3648785]	845.692	2.20007	0.0001535	0.0236615	283.109	321.356	2074.8	703.501	302.232	1389.15
1502	ENSMUSG00000095771	Igkv14-111	immunoglobulin kappa variable 14-111 [Source:MGI Symbol;Acc:MGI:4439863]	105.682	2.7677	0.00395556	0.14859	41.942	12.1649	328.278	40.3441	27.0535	184.311
1504	ENSMUSG00000093861	Igkv1-110	immunoglobulin kappa variable 1-110 [Source:MGI Symbol;Acc:MGI:4439558]	1065.33	2.1726	0.00532563	0.179567	397.401	376.098	3076.8	411.006	386.749	1743.9
1506	ENSMUSG00000095200	Ighv1-7	immunoglobulin heavy variable V1-7 [Source:MGI Symbol;Acc:MGI:3704122]	538.324	2.63262	0.00166278	0.0888683	148.894	150.034	1677.86	176.506	149.464	927.185
1530	ENSMUSG00000076688	Ighv15-2	immunoglobulin heavy variable V15-2 [Source:MGI Symbol;Acc:MGI:4947963]	157.887	3.74274	0.000125083	0.0205827	40.8935	3.04122	462.378	125.235	21.9674	293.807
1532	ENSMUSG00000031712	Il15	interleukin 15 [Source:MGI Symbol;Acc:MGI:103014]	18.6538	3.45598	0.00369921	0.143669	4.1942	2.02748	55.7858	12.6075	3.11084	34.1967
1551	ENSMUSG00000027533	Fabp5	fatty acid binding protein 5, epidermal [Source:MGI Symbol;Acc:MGI:101790]	381.754	1.33198	0.0423435	0.580125	246.409	187.542	863.607	229.457	216.976	546.532
1566	ENSMUSG00000017400	Stac2	SH3 and cysteine rich domain 2 [Source:MGI Symbol;Acc:MGI:2144518]	57.6683	1.8774	0.00549512	0.182763	17.8254	31.426	115.863	65.5592	24.6257	90.711
1569	ENSMUSG00000041268	Dmxl2	Dmx-like 2 [Source:MGI Symbol;Acc:MGI:2444630]	133.164	2.58218	0.00153683	0.0863954	33.5536	42.5771	392.646	63.8782	38.0654	228.262
1616	ENSMUSG00000095416	Ighv1-12	immunoglobulin heavy variable V1-12 [Source:MGI Symbol;Acc:MGI:3646284]	380.961	2.21124	0.00374304	0.143669	211.807	58.797	978.397	274.844	135.302	626.621
1617	ENSMUSG00000040883	Tmem205	transmembrane protein 205 [Source:MGI Symbol;Acc:MGI:3045495]	57.7474	2.29066	0.0100272	0.259252	17.8254	21.2886	164.139	27.7366	19.557	95.9378
1637	ENSMUSG00000055523	Gucy2g	guanylate cyclase 2g [Source:MGI Symbol;Acc:MGI:106025]	26.4341	2.04221	0.0233937	0.423377	9.43696	11.1511	63.2954	21.8531	10.2941	42.5742
1704	ENSMUSG00000076523	Igkv15-103	immunoglobulin kappa chain variable 15-103 [Source:MGI Symbol;Acc:MGI:96513]	2043.91	1.88511	0.000796794	0.0597989	1009.75	731.921	4692.44	1741.52	870.838	3216.98
1713	ENSMUSG00000019852	Arfgef3	ARFGEF family member 3 [Source:MGI Symbol;Acc:MGI:106387]	36.9677	2.04232	0.0127111	0.294453	12.5826	16.2199	87.9699	31.0986	14.4012	59.5342
1715	ENSMUSG00000043811	Rtn4r	reticulon 4 receptor [Source:MGI Symbol;Acc:MGI:2136886]	7.78419	3.82461	0.0390678	NA	0	2.02748	25.7473	3.36201	1.01374	14.5546
1722	ENSMUSG00000070780	Rbm47	RNA binding motif protein 47 [Source:MGI Symbol;Acc:MGI:2384294]	47.0982	2.13287	0.00495656	0.170984	12.5826	22.3023	107.28	46.2277	17.4425	76.754
1789	ENSMUSG00000000303	Cdh1	cadherin 1 [Source:MGI Symbol;Acc:MGI:88354]	30.2175	2.11305	0.0213243	0.396981	9.43696	13.1786	77.2418	21.0126	11.3078	49.1272
1805	ENSMUSG00000115869	-		16.5055	3.55854	0.00347489	0.138957	2.0971	3.04122	48.2762	12.6075	2.56916	30.4418
1808	ENSMUSG00000015599	Ttbk1	tau tubulin kinase 1 [Source:MGI Symbol;Acc:MGI:2147036]	171.54	2.77293	9.08e-09	1.3e-05	40.8935	46.6321	334.715	263.918	43.7628	299.316
1810	ENSMUSG00000052609	Plekhg3	pleckstrin homology domain containing, family G (with RhoGef domain) member 3 [Source:MGI Symbol;Acc:MGI:2388284]	222.019	1.50303	0.00636371	0.200226	100.661	130.773	447.359	209.285	115.717	328.322
1814	ENSMUSG00000053338	Tarm1	T cell-interacting, activating receptor on myeloid cells 1 [Source:MGI Symbol;Acc:MGI:2442280]	25.2468	8.05597	0.025632	0.448591	0	0	97.6251	3.36201	0	50.4936
1863	ENSMUSG00000086291	Gm15513	predicted gene 15513 [Source:MGI Symbol;Acc:MGI:3782961]	52.0695	1.88778	0.00213598	0.101788	20.971	23.316	85.8243	78.1668	22.1435	81.9955
1872	ENSMUSG00000011256	Adam19	a disintegrin and metallopeptidase domain 19 (meltrin beta) [Source:MGI Symbol;Acc:MGI:105377]	1366.49	1.11634	0.0029257	0.125028	823.113	902.229	1919.25	1821.37	862.671	1870.31
1892	ENSMUSG00000096515	Igkv14-100	immunoglobulin kappa chain variable 14-100 [Source:MGI Symbol;Acc:MGI:4439559]	380.75	2.19331	0.000326586	0.0359646	135.263	137.869	947.285	302.581	136.566	624.933
1894	ENSMUSG00000076525	Igkv1-99	immunoglobulin kappa variable 1-99 [Source:MGI Symbol;Acc:MGI:4439724]	268.838	2.30724	0.000264936	0.0318724	66.0587	114.553	661.92	232.819	90.3057	447.37
1895	ENSMUSG00000060112	Olfr60	olfactory receptor 60 [Source:MGI Symbol;Acc:MGI:1333881]	33.3209	1.66689	0.0212468	0.39645	13.6312	18.2473	56.8586	44.5467	15.9392	50.7026
1935	ENSMUSG00000028885	Smpdl3b	sphingomyelin phosphodiesterase, acid-like 3B [Source:MGI Symbol;Acc:MGI:1916022]	57.6758	2.05798	0.00922468	0.249642	31.4565	13.1786	137.319	48.7492	22.3176	93.034
1937	ENSMUSG00000034330	Plcg2	phospholipase C, gamma 2 [Source:MGI Symbol;Acc:MGI:97616]	559.873	2.33871	0.0026268	0.115001	106.952	262.559	1579.17	290.814	184.756	934.99
1955	ENSMUSG00000076695	Ighv1-18	immunoglobulin heavy variable V1-18 [Source:MGI Symbol;Acc:MGI:4439780]	1214.87	2.88546	3.19e-05	0.00940648	222.293	356.837	3511.29	769.06	289.565	2140.17
1959	ENSMUSG00000035683	Melk	maternal embryonic leucine zipper kinase [Source:MGI Symbol;Acc:MGI:106924]	240.565	1.18372	0.0496918	0.630663	90.1754	203.762	443.068	225.255	146.969	334.161
2004	ENSMUSG00000026009	Icos	inducible T cell co-stimulator [Source:MGI Symbol;Acc:MGI:1858745]	1728.56	1.22776	0.00649934	0.202271	1213.17	855.597	2957.72	1887.77	1034.39	2422.74
2007	ENSMUSG00000072596	Ear2	eosinophil-associated, ribonuclease A family, member 2 [Source:MGI Symbol;Acc:MGI:108020]	49.1424	2.61444	0.0146846	0.319492	4.1942	23.316	148.047	21.0126	13.7551	84.5297
2015	ENSMUSG00000094420	Igkv10-96	immunoglobulin kappa variable 10-96 [Source:MGI Symbol;Acc:MGI:4439561]	3279.05	3.09528	1.74e-09	3.52e-06	710.918	662.986	8215.53	3526.75	686.952	5871.14
2034	ENSMUSG00000029120	Ppp2r2c	protein phosphatase 2, regulatory subunit B, gamma [Source:MGI Symbol;Acc:MGI:2442660]	5.14544	5.76266	0.00841867	NA	0	0	9.65523	10.9265	0	10.2909
2062	ENSMUSG00000038843	Gcnt1	glucosaminyl (N-acetyl) transferase 1, core 2 [Source:MGI Symbol;Acc:MGI:95676]	282.892	1.62747	0.00121708	0.0760864	115.341	161.185	540.693	314.348	138.263	427.521
2070	ENSMUSG00000020712	Tcam1	testicular cell adhesion molecule 1 [Source:MGI Symbol;Acc:MGI:1923120]	13.7282	2.98414	0.0322064	NA	1.04855	5.0687	42.9121	5.88352	3.05863	24.3978
2089	ENSMUSG00000094902	Igkv10-95	immunoglobulin kappa variable 10-95 [Source:MGI Symbol;Acc:MGI:3644598]	287.372	3.09285	3.51e-09	5.58e-06	57.6703	62.8519	680.157	348.809	60.2611	514.483
2111	ENSMUSG00000052477	C130026I21Rik	RIKEN cDNA C130026I21 gene [Source:MGI Symbol;Acc:MGI:3612702]	69.8769	1.78205	0.0219003	0.402285	30.408	32.4397	173.794	42.8657	31.4238	108.33
2112	ENSMUSG00000096490	Igkv10-94	immunoglobulin kappa variable 10-94 [Source:MGI Symbol;Acc:MGI:3646140]	336.465	2.8268	1.89e-08	2.46e-05	90.1754	76.0306	762.763	416.89	83.103	589.826
2128	ENSMUSG00000033777	Tlr13	toll-like receptor 13 [Source:MGI Symbol;Acc:MGI:3045213]	76.4942	4.7056	1.32e-05	0.0056441	3.14565	8.10993	270.346	24.3746	5.62779	147.361
2138	ENSMUSG00000026394	Atp6v1g3	ATPase, H+ transporting, lysosomal V1 subunit G3 [Source:MGI Symbol;Acc:MGI:2450548]	11.0475	2.91744	0.0234576	NA	2.0971	3.04122	28.9657	10.086	2.56916	19.5259
2140	ENSMUSG00000020484	Xbp1	X-box binding protein 1 [Source:MGI Symbol;Acc:MGI:98970]	3117.29	1.61643	0.00903785	0.247866	1460.63	1605.77	7383.03	2019.73	1533.2	4701.38
2143	ENSMUSG00000022651	Retnlg	resistin like gamma [Source:MGI Symbol;Acc:MGI:2667763]	789.844	5.69176	0.0141493	0.312594	4.1942	55.7557	3053.2	46.2277	29.975	1549.71
2145	ENSMUSG00000096410	Ighv1-19	immunoglobulin heavy variable V1-19 [Source:MGI Symbol;Acc:MGI:4439779]	824.429	3.66761	3.87e-06	0.00213097	68.1558	172.336	2617.64	439.583	120.246	1528.61
2146	ENSMUSG00000098814	Igkv19-93	immunoglobulin kappa chain variable 19-93 [Source:MGI Symbol;Acc:MGI:107617]	1027.27	2.05637	0.000323425	0.0359646	319.808	476.458	2408.44	904.381	398.133	1656.41
2184	ENSMUSG00000103367	Gm38158	predicted gene, 38158 [Source:MGI Symbol;Acc:MGI:5611386]	34.8213	2.29499	0.0188807	0.373337	5.24275	18.2473	92.2611	23.5341	11.745	57.8976
2196	ENSMUSG00000028909	Ptpru	protein tyrosine phosphatase, receptor type, U [Source:MGI Symbol;Acc:MGI:1321151]	27.5754	2.96897	0.0102723	0.262921	9.43696	3.04122	86.8971	10.9265	6.23909	48.9118
2211	ENSMUSG00000029915	Clec5a	C-type lectin domain family 5, member a [Source:MGI Symbol;Acc:MGI:1345151]	420.271	5.36235	0.0055406	0.182763	10.4855	29.3985	1601.7	39.5036	19.942	820.6
2237	ENSMUSG00000076535	Igkv1-88	immunoglobulin kappa chain variable 1-88 [Source:MGI Symbol;Acc:MGI:4439828]	338.151	1.99887	0.021129	0.395403	212.856	57.7832	936.557	145.407	135.32	540.982
2274	ENSMUSG00000042367	Gjb3	gap junction protein, beta 3 [Source:MGI Symbol;Acc:MGI:95721]	9.29942	4.10007	0.0405464	NA	0	2.02748	34.3297	0.840503	1.01374	17.5851
2306	ENSMUSG00000026153	Fam135a	family with sequence similarity 135, member A [Source:MGI Symbol;Acc:MGI:1915437]	39.1123	2.08167	0.00706243	0.210199	12.5826	17.2336	87.9699	38.6631	14.9081	63.3165
2323	ENSMUSG00000075122	Cd80	CD80 antigen [Source:MGI Symbol;Acc:MGI:101775]	96.6822	2.28132	0.000144909	0.0227968	30.408	35.4809	212.415	108.425	32.9445	160.42
2325	ENSMUSG00000040412	5330417C22Rik	RIKEN cDNA 5330417C22 gene [Source:MGI Symbol;Acc:MGI:1923930]	13.6844	2.47641	0.0396731	NA	7.33986	1.01374	27.8929	18.4911	4.1768	23.192
2334	ENSMUSG00000050335	Lgals3	lectin, galactose binding, soluble 3 [Source:MGI Symbol;Acc:MGI:96778]	1101.96	2.25015	0.00102744	0.0677825	400.546	364.947	3010.29	632.058	382.747	1821.17
2337	ENSMUSG00000076536	Igkv4-86	immunoglobulin kappa variable 4-86 [Source:MGI Symbol;Acc:MGI:2685305]	5520.76	4.26032	0.00693198	0.208047	437.246	657.918	19849	1138.88	547.582	10493.9
2338	ENSMUSG00000058022	Adtrp	androgen dependent TFPI regulating protein [Source:MGI Symbol;Acc:MGI:1924596]	5.90042	5.95417	0.0315659	NA	0	0	23.6017	0	0	11.8008
2341	ENSMUSG00000079543	Igkv13-85	immunoglobulin kappa chain variable 13-85 [Source:MGI Symbol;Acc:MGI:4439827]	23.8094	2.37999	0.0405701	0.566635	2.0971	13.1786	66.5138	13.448	7.63787	39.9809
2343	ENSMUSG00000076538	Igkv13-84	immunoglobulin kappa chain variable 13-84 [Source:MGI Symbol;Acc:MGI:96514]	60.715	3.99026	0.000205501	0.0280185	4.1942	10.1374	209.197	19.3316	7.16581	114.264
2354	ENSMUSG00000095761	Ighv1-20	immunoglobulin heavy variable V1-20 [Source:MGI Symbol;Acc:MGI:3644607]	301.976	4.34136	4.53e-10	2.05e-06	30.408	26.3573	918.32	232.819	28.3826	575.57
2370	ENSMUSG00000043629	1700019D03Rik	RIKEN cDNA 1700019D03 gene [Source:MGI Symbol;Acc:MGI:1914330]	132.755	1.19358	0.0277875	0.471001	100.661	60.8244	219.925	149.61	80.7427	184.767
2456	ENSMUSG00000009092	Derl3	Der1-like domain family, member 3 [Source:MGI Symbol;Acc:MGI:1917627]	322.566	2.11442	0.00375329	0.143669	80.7384	161.185	855.024	193.316	120.962	524.17
2489	ENSMUSG00000076539	Igkv4-81	immunoglobulin kappa variable 4-81 [Source:MGI Symbol;Acc:MGI:2685306]	217.523	1.71425	0.00454156	0.162543	101.709	101.374	491.344	175.665	101.542	333.505
2491	ENSMUSG00000115946	-		9.27088	6.6054	0.00295264	NA	0	0	35.4025	1.68101	0	18.5418
2502	ENSMUSG00000076540	Igkv4-80	immunoglobulin kappa variable 4-80 [Source:MGI Symbol;Acc:MGI:4439653]	151.015	2.56235	1.92e-05	0.00672025	35.6507	51.7008	356.171	160.536	43.6758	258.353
2507	ENSMUSG00000027907	S100a11	S100 calcium binding protein A11 [Source:MGI Symbol;Acc:MGI:1338798]	872.305	2.593	0.000626667	0.0515596	252.701	243.298	2601.55	391.674	247.999	1496.61
2527	ENSMUSG00000069662	Marcks	myristoylated alanine rich protein kinase C substrate [Source:MGI Symbol;Acc:MGI:96907]	108.643	1.36955	0.0454957	0.605313	44.0391	77.0443	232.798	80.6883	60.5417	156.743
2545	ENSMUSG00000037493	Cib2	calcium and integrin binding family member 2 [Source:MGI Symbol;Acc:MGI:1929293]	38.8183	1.77782	0.0446748	0.598652	14.6797	20.2748	97.6251	22.6936	17.4773	60.1593
2585	ENSMUSG00000039167	Adgrl4	adhesion G protein-coupled receptor L4 [Source:MGI Symbol;Acc:MGI:2655562]	132.045	1.75709	0.0284053	0.47413	55.5732	64.8794	349.734	57.9947	60.2263	203.864
2603	ENSMUSG00000026955	Sapcd2	suppressor APC domain containing 2 [Source:MGI Symbol;Acc:MGI:1919330]	167.975	1.78344	0.0110636	0.269824	32.5051	118.608	340.079	180.708	75.5564	260.393
2621	ENSMUSG00000076541	Igkv4-79	immunoglobulin kappa variable 4-79 [Source:MGI Symbol;Acc:MGI:2685040]	303.863	2.04238	0.0356107	0.526958	63.9616	173.35	915.101	63.0377	118.656	489.069
2639	ENSMUSG00000094315	Igkv4-78	immunoglobulin kappa variable 4-78 [Source:MGI Symbol;Acc:MGI:3819775]	109.478	2.13223	0.016978	0.352767	34.6022	46.6321	319.695	36.9821	40.6171	178.339
2643	ENSMUSG00000040592	Cd79b	CD79B antigen [Source:MGI Symbol;Acc:MGI:96431]	283.361	1.39755	0.038722	0.551586	166.72	144.965	658.701	163.058	155.842	410.879
2672	ENSMUSG00000103406	Gm5541	predicted gene 5541 [Source:MGI Symbol;Acc:MGI:3645005]	55.9495	1.7308	0.0248455	0.439948	31.4565	20.2748	130.882	41.1846	25.8657	86.0333
2683	ENSMUSG00000022440	C1qtnf6	C1q and tumor necrosis factor related protein 6 [Source:MGI Symbol;Acc:MGI:1919959]	187.255	1.21555	0.0177913	0.362305	98.5638	126.718	330.423	193.316	112.641	261.87
2698	ENSMUSG00000020571	Pdia6	protein disulfide isomerase associated 6 [Source:MGI Symbol;Acc:MGI:1919103]	5638	1.73412	0.0181461	0.368482	2944.33	2267.74	14899.1	2440.82	2606.03	8669.96
2711	ENSMUSG00000076543	Igkv4-74	immunoglobulin kappa variable 4-74 [Source:MGI Symbol;Acc:MGI:3779447]	286.698	2.58544	0.00118624	0.0751424	75.4957	88.1955	860.388	122.713	81.8456	491.551
2713	ENSMUSG00000106387	Igkv4-73	immunoglobulin kappa variable 4-73 [Source:MGI Symbol;Acc:MGI:3645825]	274.815	2.63226	0.00486419	0.16974	77.5928	75.0168	886.136	60.5162	76.3048	473.326
2719	ENSMUSG00000028037	Ifi44	interferon-induced protein 44 [Source:MGI Symbol;Acc:MGI:2443016]	38.9255	1.57593	0.0199134	0.381381	16.7768	22.3023	61.1498	55.4732	19.5396	58.3115
2721	ENSMUSG00000094561	Ighv1-22	immunoglobulin heavy variable 1-22 [Source:MGI Symbol;Acc:MGI:4439784]	935.642	1.58448	0.025125	0.442111	489.673	446.046	2358.02	448.829	467.86	1403.43
2742	ENSMUSG00000073028	Igkv4-71	immunoglobulin kappa chain variable 4-71 [Source:MGI Symbol;Acc:MGI:4439654]	102.295	2.34245	0.0195904	0.379384	11.5341	55.7557	305.749	36.1416	33.6449	170.945
2763	ENSMUSG00000068587	Mgam	maltase-glucoamylase [Source:MGI Symbol;Acc:MGI:1203495]	206.333	4.79962	0.0170487	0.353315	6.29131	22.3023	779.928	16.8101	14.2968	398.369
2819	ENSMUSG00000094546	Ighv1-26	immunoglobulin heavy variable 1-26 [Source:MGI Symbol;Acc:MGI:4439641]	1722.87	1.82993	0.00183336	0.094785	555.732	956.971	3933.97	1444.82	756.352	2689.4
2821	ENSMUSG00000062248	Cks2	CDC28 protein kinase regulatory subunit 2 [Source:MGI Symbol;Acc:MGI:1913447]	1101.7	1.21531	0.0473794	0.620004	469.751	856.611	2297.94	782.508	663.181	1540.23
2828	ENSMUSG00000052353	Cemip	cell migration inducing protein, hyaluronan binding [Source:MGI Symbol;Acc:MGI:2443629]	4.05891	5.41321	0.0253561	NA	0	0	12.8736	3.36201	0	8.11783
2857	ENSMUSG00000076552	Igkv4-61	immunoglobulin kappa chain variable 4-61 [Source:MGI Symbol;Acc:MGI:4439819]	18.1855	2.78009	0.010688	0.2675	2.0971	7.09619	45.0577	18.4911	4.59664	31.7744
2859	ENSMUSG00000055639	Dach1	dachshund family transcription factor 1 [Source:MGI Symbol;Acc:MGI:1277991]	82.0873	1.8338	0.0177018	0.362027	25.1652	46.6321	202.76	53.7922	35.8987	128.276
2866	ENSMUSG00000037731	Themis2	thymocyte selection associated family member 2 [Source:MGI Symbol;Acc:MGI:2446213]	189.055	2.22598	0.00192809	0.0951813	37.7478	95.2916	475.252	147.929	66.5197	311.59
2868	ENSMUSG00000029664	Tfpi2	tissue factor pathway inhibitor 2 [Source:MGI Symbol;Acc:MGI:108543]	4.92159	5.69043	0.016336	NA	0	0	17.1649	2.52151	0	9.84318
2892	ENSMUSG00000058715	Fcer1g	Fc receptor, IgE, high affinity I, gamma polypeptide [Source:MGI Symbol;Acc:MGI:95496]	346.778	2.68723	0.00183939	0.094785	85.9812	100.36	1093.19	107.584	93.1708	600.385
2896	ENSMUSG00000028214	Gem	GTP binding protein (gene overexpressed in skeletal muscle) [Source:MGI Symbol;Acc:MGI:99844]	72.2833	1.27282	0.0327448	0.506236	41.942	42.5771	129.809	74.8048	42.2596	102.307
2897	ENSMUSG00000061356	Nuggc	nuclear GTPase, germinal center associated [Source:MGI Symbol;Acc:MGI:2685446]	18.0945	2.13773	0.0290431	0.476813	5.24275	8.10993	39.6937	19.3316	6.67634	29.5126
2913	ENSMUSG00000094006	Igkv4-59	immunoglobulin kappa variable 4-59 [Source:MGI Symbol;Acc:MGI:3646808]	124.638	2.09663	0.00506563	0.172829	32.5051	61.8382	321.841	82.3693	47.1716	202.105
2933	ENSMUSG00000032839	Trpc1	transient receptor potential cation channel, subfamily C, member 1 [Source:MGI Symbol;Acc:MGI:109528]	9.86622	2.43025	0.0466192	NA	3.14565	3.04122	13.9464	19.3316	3.09344	16.639
2945	ENSMUSG00000096649	Ighv1-31	immunoglobulin heavy variable 1-31 [Source:MGI Symbol;Acc:MGI:4439889]	29.1599	2.71884	0.0108158	0.268819	3.14565	12.1649	83.6787	17.6506	7.65527	50.6646
2953	ENSMUSG00000029771	Irf5	interferon regulatory factor 5 [Source:MGI Symbol;Acc:MGI:1350924]	301.78	1.33013	0.0339037	0.517447	111.146	232.147	620.08	243.746	171.647	431.913
2966	ENSMUSG00000038357	Camp	cathelicidin antimicrobial peptide [Source:MGI Symbol;Acc:MGI:108443]	1861.08	6.30637	0.00206312	0.0988834	18.8739	74.0031	7217.82	133.64	46.4385	3675.73
2973	ENSMUSG00000093955	Ighv1-34	immunoglobulin heavy variable 1-34 [Source:MGI Symbol;Acc:MGI:4439659]	546.1	2.21998	0.00403826	0.15016	173.011	212.886	1567.37	231.138	192.948	899.252
3012	ENSMUSG00000001986	Gria3	glutamate receptor, ionotropic, AMPA3 (alpha 3) [Source:MGI Symbol;Acc:MGI:95810]	238.243	2.26328	0.0014497	0.0839719	58.7189	105.429	630.808	158.015	82.0739	394.411
3034	ENSMUSG00000094051	Ighv1-36	immunoglobulin heavy variable 1-36 [Source:MGI Symbol;Acc:MGI:4439639]	255.538	1.70154	0.00953839	0.253813	59.7674	180.446	521.382	260.556	120.107	390.969
3050	ENSMUSG00000040265	Dnm3	dynamin 3 [Source:MGI Symbol;Acc:MGI:1341299]	28.145	1.82658	0.0361228	0.530393	10.4855	14.1924	64.3682	23.5341	12.3389	43.9511
3052	ENSMUSG00000026864	Hspa5	heat shock protein 5 [Source:MGI Symbol;Acc:MGI:95835]	11097.5	1.30672	0.047583	0.620273	7426.89	5351.54	25597.1	6014.64	6389.21	15805.9
3073	ENSMUSG00000095923	Ighv1-37	immunoglobulin heavy variable 1-37 [Source:MGI Symbol;Acc:MGI:4439640]	28.6428	2.17692	0.0313332	0.495452	16.7768	4.05496	21.4561	72.2833	10.4159	46.8697
3081	ENSMUSG00000045573	Penk	preproenkephalin [Source:MGI Symbol;Acc:MGI:104629]	136.995	1.88448	0.00239925	0.109388	63.9616	52.7145	311.113	120.192	58.3381	215.652
3121	ENSMUSG00000095130	Ighv1-39	immunoglobulin heavy variable 1-39 [Source:MGI Symbol;Acc:MGI:4439888]	779.553	2.88019	4.06e-05	0.0101071	113.244	259.518	2183.15	562.297	186.381	1372.73
3140	ENSMUSG00000095753	Igkv4-53	immunoglobulin kappa variable 4-53 [Source:MGI Symbol;Acc:MGI:2686266]	1651.21	1.46161	0.0124349	0.291355	864.006	895.133	3668.99	1176.7	879.57	2422.85
3161	ENSMUSG00000037759	Ptger2	prostaglandin E receptor 2 (subtype EP2) [Source:MGI Symbol;Acc:MGI:97794]	384.279	1.04104	0.0107404	0.267693	271.575	231.133	526.746	507.664	251.354	517.205
3202	ENSMUSG00000046186	Cd109	CD109 antigen [Source:MGI Symbol;Acc:MGI:2445221]	12.5382	2.58334	0.036716	NA	1.04855	6.08244	27.8929	15.1291	3.5655	21.511
3209	ENSMUSG00000026683	Nuf2	NUF2, NDC80 kinetochore complex component [Source:MGI Symbol;Acc:MGI:1914227]	498.6	1.36483	0.0417635	0.57711	154.137	403.469	1065.29	371.502	278.803	718.398
3218	ENSMUSG00000094652	Ighv1-42	immunoglobulin heavy variable V1-42 [Source:MGI Symbol;Acc:MGI:3704123]	570.455	2.11835	0.00917781	0.249316	128.972	298.04	1617.79	237.022	213.506	927.405
3222	ENSMUSG00000020592	Sdc1	syndecan 1 [Source:MGI Symbol;Acc:MGI:1349162]	376.992	1.19607	0.0490999	0.627601	206.565	251.408	792.802	257.194	228.986	524.998
3238	ENSMUSG00000095859	Ighv1-43	immunoglobulin heavy variable V1-43 [Source:MGI Symbol;Acc:MGI:3704124]	33.8299	3.77265	0.00946254	0.252481	2.0971	7.09619	124.445	1.68101	4.59664	63.0631
3284	ENSMUSG00000049493	Pls1	plastin 1 (I-isoform) [Source:MGI Symbol;Acc:MGI:104809]	42.4625	1.94368	0.00426722	0.15664	15.7283	19.2611	79.3874	55.4732	17.4947	67.4303
3287	ENSMUSG00000076564	Igkv12-46	immunoglobulin kappa variable 12-46 [Source:MGI Symbol;Acc:MGI:4439773]	1076.6	1.9427	0.000245761	0.0303303	420.469	468.348	2414.88	1002.72	444.409	1708.8
3292	ENSMUSG00000094094	Igkv5-45	immunoglobulin kappa chain variable 5-45 [Source:MGI Symbol;Acc:MGI:4439774]	1545.57	1.57422	0.00344244	0.13843	639.616	914.394	3254.89	1373.38	777.005	2314.13
3294	ENSMUSG00000096422	Igkv12-44	immunoglobulin kappa variable 12-44 [Source:MGI Symbol;Acc:MGI:4439775]	1771.71	2.26219	5.56e-05	0.0126857	634.373	587.97	4325.54	1538.96	611.172	2932.25
3296	ENSMUSG00000094433	Igkv5-43	immunoglobulin kappa chain variable 5-43 [Source:MGI Symbol;Acc:MGI:4943320]	220.5	1.34137	0.0348555	0.521632	122.68	126.718	483.834	148.769	124.699	316.302
3313	ENSMUSG00000095007	Igkv12-41	immunoglobulin kappa chain variable 12-41 [Source:MGI Symbol;Acc:MGI:4439772]	359.069	1.59497	0.011532	0.278872	97.5152	259.518	733.797	345.447	178.516	539.622
3314	ENSMUSG00000033538	Casp4	caspase 4, apoptosis-related cysteine peptidase [Source:MGI Symbol;Acc:MGI:107700]	525.562	1.29577	0.022739	0.416281	368.041	240.257	1065.29	428.657	304.149	746.975
3318	ENSMUSG00000021453	Gadd45g	growth arrest and DNA-damage-inducible 45 gamma [Source:MGI Symbol;Acc:MGI:1346325]	109.414	1.44443	0.0234915	0.423945	56.6218	60.8244	232.798	87.4123	58.7231	160.105
3326	ENSMUSG00000001739	Cldn15	claudin 15 [Source:MGI Symbol;Acc:MGI:1913103]	128.344	3.77594	0.000493348	0.0464656	12.5826	22.3023	459.16	19.3316	17.4425	239.246
3357	ENSMUSG00000035638	Muc20	mucin 20 [Source:MGI Symbol;Acc:MGI:2385039]	57.0887	2.92887	0.00373509	0.143669	2.0971	24.3298	152.338	49.5897	13.2134	100.964
3369	ENSMUSG00000076570	Igkv12-38	immunoglobulin kappa chain variable 12-38 [Source:MGI Symbol;Acc:MGI:4439614]	865.719	3.39725	0.000107154	0.018482	123.729	176.391	2914.81	247.948	150.06	1581.38
3374	ENSMUSG00000033191	Tie1	tyrosine kinase with immunoglobulin-like and EGF-like domains 1 [Source:MGI Symbol;Acc:MGI:99906]	81.7248	1.90613	0.017782	0.362305	24.1167	44.6046	210.269	47.9087	34.3606	129.089
3375	ENSMUSG00000076572	Igkv18-36	immunoglobulin kappa chain variable 18-36 [Source:MGI Symbol;Acc:MGI:4439613]	21.1473	2.52443	0.0348392	0.521632	10.4855	2.02748	61.1498	10.9265	6.2565	36.0382
3383	ENSMUSG00000076573	Igkv1-35	immunoglobulin kappa variable 1-35 [Source:MGI Symbol;Acc:MGI:4439612]	61.486	3.9029	0.00242957	0.109722	5.24275	10.1374	226.362	4.20252	7.69008	115.282
3437	ENSMUSG00000025950	Idh1	isocitrate dehydrogenase 1 (NADP+), soluble [Source:MGI Symbol;Acc:MGI:96413]	410.923	1.54172	0.03666	0.535535	225.438	194.638	1039.55	184.07	210.038	611.808
3440	ENSMUSG00000028378	Ptgr1	prostaglandin reductase 1 [Source:MGI Symbol;Acc:MGI:1914353]	584.104	2.11339	0.0119723	0.283299	168.817	269.655	1712.19	185.751	219.236	948.973
3448	ENSMUSG00000034394	Lif	leukemia inhibitory factor [Source:MGI Symbol;Acc:MGI:96787]	72.7554	1.94161	0.00181815	0.0946494	39.8449	20.2748	130.882	100.02	30.0599	115.451
3477	ENSMUSG00000076710	Ighv1-49	immunoglobulin heavy variable 1-49 [Source:MGI Symbol;Acc:MGI:4439754]	25.2384	4.99353	0.000984428	0.0671099	0	3.04122	91.1883	6.72402	1.52061	48.9562
3479	ENSMUSG00000102364	Ighv8-5	immunoglobulin heavy variable V8-5 [Source:MGI Symbol;Acc:MGI:3645478]	63.1587	2.07649	0.000843954	0.0615932	20.971	27.371	124.445	79.8478	24.171	102.146
3481	ENSMUSG00000094198	Ighv1-50	immunoglobulin heavy variable 1-50 [Source:MGI Symbol;Acc:MGI:4439753]	389.244	2.18445	7.66e-05	0.0155448	116.389	164.226	887.208	389.153	140.308	638.181
3519	ENSMUSG00000053965	Pde5a	phosphodiesterase 5A, cGMP-specific [Source:MGI Symbol;Acc:MGI:2651499]	98.5695	1.61877	0.00553278	0.182763	42.9906	53.7283	194.177	103.382	48.3594	148.78
3528	ENSMUSG00000104769	Igkv8-34	immunoglobulin kappa variable 8-34 [Source:MGI Symbol;Acc:MGI:4949914]	294.455	1.86799	0.0186538	0.371415	144.7	108.47	807.821	116.83	126.585	462.325
3530	ENSMUSG00000076575	Igkv7-33	immunoglobulin kappa chain variable 7-33 [Source:MGI Symbol;Acc:MGI:3577282]	777.343	3.27092	0.000177624	0.0260988	87.0297	204.776	2551.13	266.439	145.903	1408.78
3532	ENSMUSG00000076576	Igkv6-32	immunoglobulin kappa variable 6-32 [Source:MGI Symbol;Acc:MGI:3641634]	1726.09	2.06483	0.00131026	0.0783039	632.276	699.481	4456.43	1116.19	665.879	2786.31
3540	ENSMUSG00000031444	F10	coagulation factor X [Source:MGI Symbol;Acc:MGI:103107]	178.318	4.23359	3.74e-05	0.0101071	14.6797	21.2886	643.682	33.6201	17.9841	338.651
3549	ENSMUSG00000095204	Ighv1-52	immunoglobulin heavy variable 1-52 [Source:MGI Symbol;Acc:MGI:4439752]	259.234	2.00031	9.63e-06	0.00430921	105.904	101.374	481.689	347.968	103.639	414.828
3577	ENSMUSG00000024300	Myo1f	myosin IF [Source:MGI Symbol;Acc:MGI:107711]	1861.94	1.53689	0.000158653	0.0241626	790.607	1118.16	2911.59	2627.41	954.382	2769.5
3585	ENSMUSG00000093894	Ighv1-53	immunoglobulin heavy variable 1-53 [Source:MGI Symbol;Acc:MGI:3576502]	1608.48	2.40133	0.00100368	0.0674587	551.538	472.403	4629.15	780.827	511.971	2704.99
3591	ENSMUSG00000024424	Ttc39c	tetratricopeptide repeat domain 39C [Source:MGI Symbol;Acc:MGI:1919997]	401.33	1.95315	2.65e-05	0.00847119	181.399	148.006	784.219	491.694	164.703	637.957
3617	ENSMUSG00000075590	Nrbp2	nuclear receptor binding protein 2 [Source:MGI Symbol;Acc:MGI:2385017]	84.9648	1.5514	0.00389402	0.147869	37.7478	48.6596	134.1	119.351	43.2037	126.726
3627	ENSMUSG00000024659	Anxa1	annexin A1 [Source:MGI Symbol;Acc:MGI:96819]	2672.51	4.41743	0.010548	0.266793	226.487	251.408	9863.35	348.809	238.947	5106.08
3632	ENSMUSG00000076577	Igkv8-30	immunoglobulin kappa chain variable 8-30 [Source:MGI Symbol;Acc:MGI:3642250]	122.956	2.07825	0.000605818	0.0504238	55.5732	38.5222	272.492	125.235	47.0477	198.864
3640	ENSMUSG00000076578	Igkv6-29	immunoglobulin kappa chain variable 6-29 [Source:MGI Symbol;Acc:MGI:4439616]	17.6619	2.1095	0.0475283	0.620273	2.0971	11.1511	32.1841	25.2151	6.62413	28.6996
3656	ENSMUSG00000094356	Igkv8-28	immunoglobulin kappa variable 8-28 [Source:MGI Symbol;Acc:MGI:3642251]	164.942	1.31084	0.0368324	0.536344	117.438	71.9756	340.079	130.278	94.7067	235.178
3661	ENSMUSG00000046410	Kcnk6	potassium inwardly-rectifying channel, subfamily K, member 6 [Source:MGI Symbol;Acc:MGI:1891291]	177.236	1.67315	0.00579334	0.186884	54.5247	114.553	358.316	181.549	84.5387	269.932
3667	ENSMUSG00000021457	Syk	spleen tyrosine kinase [Source:MGI Symbol;Acc:MGI:99515]	747.939	1.80831	0.0176617	0.36181	162.525	501.802	1894.57	432.859	332.164	1163.71
3697	ENSMUSG00000020908	Myh3	myosin, heavy polypeptide 3, skeletal muscle, embryonic [Source:MGI Symbol;Acc:MGI:1339709]	23.7653	2.14327	0.0343074	0.52028	7.33986	10.1374	63.2954	14.2886	8.73863	38.792
3705	ENSMUSG00000022793	B4galt4	UDP-Gal:betaGlcNAc beta 1,4-galactosyltransferase, polypeptide 4 [Source:MGI Symbol;Acc:MGI:1928387]	83.836	2.59588	0.000811936	0.0605399	27.2623	20.2748	230.653	57.1542	23.7686	143.903
3706	ENSMUSG00000094787	Ighv1-54	immunoglobulin heavy variable V1-54 [Source:MGI Symbol;Acc:MGI:3647133]	466.261	2.70712	0.00354968	0.140732	130.02	117.594	1519.09	98.3389	123.807	808.714
3717	ENSMUSG00000022534	Mefv	Mediterranean fever [Source:MGI Symbol;Acc:MGI:1859396]	112.631	2.99503	0.000978785	0.0670445	13.6312	36.4947	350.807	49.5897	25.0629	200.198
3722	ENSMUSG00000094930	Igkv6-25	immunoglobulin kappa chain variable 6-25 [Source:MGI Symbol;Acc:MGI:4439867]	9.16166	2.62068	0.0477251	NA	2.0971	3.04122	9.65523	21.8531	2.56916	15.7542
3736	ENSMUSG00000076583	Igkv8-24	immunoglobulin kappa chain variable 8-24 [Source:MGI Symbol;Acc:MGI:4947958]	2680.54	1.46203	0.0251017	0.442111	1667.2	1188.1	6310.23	1556.61	1427.65	3933.42
3743	ENSMUSG00000095630	Igkv6-23	immunoglobulin kappa variable 6-23 [Source:MGI Symbol;Acc:MGI:3711980]	483.075	1.86349	0.00848774	0.239194	332.391	84.1405	1053.49	462.277	208.266	757.885
3746	ENSMUSG00000095589	Ighv1-55	immunoglobulin heavy variable 1-55 [Source:MGI Symbol;Acc:MGI:4439716]	3439.19	3.29083	0.000116171	0.0193385	702.529	572.764	11466.1	1015.33	637.646	6240.72
3752	ENSMUSG00000076586	Igkv8-21	immunoglobulin kappa variable 8-21 [Source:MGI Symbol;Acc:MGI:1330840]	1124.13	3.84057	2.07e-08	2.47e-05	101.709	191.597	3368.6	834.62	146.653	2101.61
3757	ENSMUSG00000076587	Igkv6-20	immunoglobulin kappa variable 6-20 [Source:MGI Symbol;Acc:MGI:1330836]	2724.76	1.73324	0.00358291	0.140915	1584.36	935.683	6222.26	2156.73	1260.02	4189.5
3760	ENSMUSG00000015340	Cybb	cytochrome b-245, beta polypeptide [Source:MGI Symbol;Acc:MGI:88574]	1189.05	2.70034	0.00012716	0.0206867	228.584	405.496	3390.06	732.078	317.04	2061.07
3762	ENSMUSG00000036499	Eea1	early endosome antigen 1 [Source:MGI Symbol;Acc:MGI:2442192]	1034.32	1.06738	0.00881858	0.245139	617.597	718.742	1604.91	1196.04	668.169	1400.47
3798	ENSMUSG00000030447	Cyfip1	cytoplasmic FMR1 interacting protein 1 [Source:MGI Symbol;Acc:MGI:1338801]	748.19	1.36077	0.00571532	0.186002	371.187	467.335	1424.68	729.557	419.261	1077.12
3818	ENSMUSG00000015709	Arnt2	aryl hydrocarbon receptor nuclear translocator 2 [Source:MGI Symbol;Acc:MGI:107188]	175.32	1.01051	0.0258036	0.449944	104.855	127.731	239.235	229.457	116.293	234.346
3834	ENSMUSG00000062157	Ifnlr1	interferon lambda receptor 1 [Source:MGI Symbol;Acc:MGI:2429859]	17.2473	2.87367	0.0156094	0.333436	4.1942	4.05496	51.4946	9.24553	4.12458	30.37
3847	ENSMUSG00000030786	Itgam	integrin alpha M [Source:MGI Symbol;Acc:MGI:96607]	282.39	2.69547	0.00191942	0.0951813	58.7189	92.2504	886.136	92.4553	75.4846	489.295
3872	ENSMUSG00000115735	Gm49180	predicted gene, 49180 [Source:MGI Symbol;Acc:MGI:6118616]	51.9781	1.96855	0.00145467	0.0839719	23.0681	19.2611	81.5331	84.0503	21.1646	82.7917
3890	ENSMUSG00000112023	Lilr4b	leukocyte immunoglobulin-like receptor, subfamily B, member 4B [Source:MGI Symbol;Acc:MGI:102702]	227.727	4.12063	3.95e-05	0.0101071	25.1652	24.3298	818.549	42.8657	24.7475	430.707
3901	ENSMUSG00000019256	Ahr	aryl-hydrocarbon receptor [Source:MGI Symbol;Acc:MGI:105043]	166.868	1.24092	0.00868149	0.242269	82.8355	115.566	237.09	231.979	99.201	234.534
3902	ENSMUSG00000094862	Ighv1-56	immunoglobulin heavy variable 1-56 [Source:MGI Symbol;Acc:MGI:4439715]	49.3511	4.32839	1.95e-06	0.00126619	8.38841	1.01374	119.081	68.9213	4.70107	94.0012
3912	ENSMUSG00000029561	Oasl2	2'-5' oligoadenylate synthetase-like 2 [Source:MGI Symbol;Acc:MGI:1344390]	286.203	1.58019	0.0158673	0.33603	117.438	169.295	667.284	190.794	143.366	429.039
3917	ENSMUSG00000025887	Casp12	caspase 12 [Source:MGI Symbol;Acc:MGI:1312922]	22.0987	2.91096	0.00840139	0.237696	6.29131	4.05496	65.441	12.6075	5.17313	39.0243
3922	ENSMUSG00000112148	Lilrb4a	leukocyte immunoglobulin-like receptor, subfamily B, member 4A [Source:MGI Symbol;Acc:MGI:102701]	146.438	3.44005	1.88e-05	0.00671542	20.971	28.3847	454.869	81.5288	24.6779	268.199
3925	ENSMUSG00000038295	Atg9b	autophagy related 9B [Source:MGI Symbol;Acc:MGI:2685420]	66.8845	1.48736	0.0314335	0.495452	38.7964	31.426	142.683	54.6327	35.1112	98.6578
3946	ENSMUSG00000022037	Clu	clusterin [Source:MGI Symbol;Acc:MGI:88423]	68.0238	3.45681	0.00432868	0.158085	11.5341	11.1511	243.526	5.88352	11.3426	124.705
3987	ENSMUSG00000104452	Ighv8-8	immunoglobulin heavy variable 8-8 [Source:MGI Symbol;Acc:MGI:3815333]	458.463	1.82758	0.00537601	0.180241	105.904	297.026	1014.87	416.049	201.465	715.46
3989	ENSMUSG00000095889	Ighv1-58	immunoglobulin heavy variable 1-58 [Source:MGI Symbol;Acc:MGI:4439557]	181.371	3.09474	1.22e-09	3.5e-06	28.3109	47.6458	336.86	312.667	37.9783	324.764
4010	ENSMUSG00000028367	Txn1	thioredoxin 1 [Source:MGI Symbol;Acc:MGI:98874]	2943.94	1.25006	0.0447024	0.598652	1772.05	1713.22	6535.52	1754.97	1742.64	4145.24
4038	ENSMUSG00000000903	Vpreb3	pre-B lymphocyte gene 3 [Source:MGI Symbol;Acc:MGI:98938]	35.2175	2.0822	0.0157065	0.334107	14.6797	12.1649	87.9699	26.0556	13.4223	57.0127
4069	ENSMUSG00000060962	Dmkn	dermokine [Source:MGI Symbol;Acc:MGI:1920962]	88.201	4.65991	0.0353164	0.525561	7.33986	6.08244	336.86	2.52151	6.71115	169.691
4106	ENSMUSG00000015970	Chdh	choline dehydrogenase [Source:MGI Symbol;Acc:MGI:1860776]	199.731	1.52478	0.0368652	0.536344	94.3696	111.511	491.344	101.701	102.941	296.522
4108	ENSMUSG00000096594	Igkv8-19	immunoglobulin kappa variable 8-19 [Source:MGI Symbol;Acc:MGI:1330844]	1088.37	1.87214	0.0104005	0.265407	251.652	682.248	2753.89	665.678	466.95	1709.78
4118	ENSMUSG00000095794	Igkv6-17	immunoglobulin kappa variable 6-17 [Source:MGI Symbol;Acc:MGI:1330833]	6.28373	4.54507	0.0272886	NA	0	1.01374	18.2377	5.88352	0.50687	12.0606
4162	ENSMUSG00000032053	Pou2af1	POU domain, class 2, associating factor 1 [Source:MGI Symbol;Acc:MGI:105086]	874.828	1.44851	0.00682779	0.206838	440.391	497.747	1817.33	743.845	469.069	1280.59
4214	ENSMUSG00000061132	Blnk	B cell linker [Source:MGI Symbol;Acc:MGI:96878]	98.742	2.12216	0.00595334	0.191094	19.9225	53.7283	245.672	75.6453	36.8254	160.659
4226	ENSMUSG00000025355	Mmp19	matrix metallopeptidase 19 [Source:MGI Symbol;Acc:MGI:1927899]	31.9887	3.23049	0.00728682	0.215533	3.14565	9.12367	107.28	8.40503	6.13466	57.8427
4264	ENSMUSG00000004473	Clec11a	C-type lectin domain family 11, member a [Source:MGI Symbol;Acc:MGI:1298219]	30.6482	2.89444	0.0078081	0.22582	9.43696	5.0687	95.4795	12.6075	7.25283	54.0435
4266	ENSMUSG00000032496	Ltf	lactotransferrin [Source:MGI Symbol;Acc:MGI:96837]	3015.55	5.48343	0.00731455	0.215907	34.6022	229.105	11495.1	303.422	131.854	5899.25
4274	ENSMUSG00000050860	Phospho1	phosphatase, orphan 1 [Source:MGI Symbol;Acc:MGI:2447348]	6.66808	4.63318	0.0265687	NA	0	1.01374	21.4561	4.20252	0.50687	12.8293
4288	ENSMUSG00000031342	Gpm6b	glycoprotein m6b [Source:MGI Symbol;Acc:MGI:107672]	614.74	1.12726	0.0214709	0.399192	510.644	261.545	919.392	767.379	386.095	843.386
4299	ENSMUSG00000074342	I830077J02Rik	RIKEN cDNA I830077J02 gene [Source:MGI Symbol;Acc:MGI:3588284]	119.816	1.75236	0.0337795	0.516102	32.5051	77.0443	310.04	59.6757	54.7747	184.858
4307	ENSMUSG00000094087	Ighv1-61	immunoglobulin heavy variable 1-61 [Source:MGI Symbol;Acc:MGI:4439824]	109.988	2.52048	0.00701447	0.209643	9.43696	55.7557	310.04	64.7187	32.5964	187.379
4320	ENSMUSG00000020914	Top2a	topoisomerase (DNA) II alpha [Source:MGI Symbol;Acc:MGI:98790]	4484.1	1.25381	0.0459877	0.611064	1441.76	3857.28	8945.03	3692.33	2649.52	6318.68
4334	ENSMUSG00000069601	Ank3	ankyrin 3, epithelial [Source:MGI Symbol;Acc:MGI:88026]	15.3667	2.69617	0.0165698	0.345791	4.1942	4.05496	12.8736	40.3441	4.12458	26.6089
4349	ENSMUSG00000034993	Vat1	vesicle amine transport 1 [Source:MGI Symbol;Acc:MGI:1349450]	487.376	1.62696	0.0130781	0.297658	219.147	257.49	1173.65	299.219	238.319	736.433
4374	ENSMUSG00000036587	Fut7	fucosyltransferase 7 [Source:MGI Symbol;Acc:MGI:107692]	127.934	1.58601	0.00575609	0.186858	60.816	66.9069	259.618	124.394	63.8614	192.006
4384	ENSMUSG00000036111	Lmo1	LIM domain only 1 [Source:MGI Symbol;Acc:MGI:102812]	21.3891	3.02651	0.013574	0.305206	6.29131	3.04122	68.6594	7.56453	4.66626	38.112
4395	ENSMUSG00000029168	Dpysl5	dihydropyrimidinase-like 5 [Source:MGI Symbol;Acc:MGI:1929772]	13.7902	5.72114	0.00134177	NA	0	1.01374	17.1649	36.9821	0.50687	27.0735
4401	ENSMUSG00000096078	Ighv1-62-2	immunoglobulin heavy variable 1-62-2 [Source:MGI Symbol;Acc:MGI:3644968]	151.353	3.08472	1.6e-09	3.52e-06	30.408	33.4534	226.362	315.189	31.9307	270.775
4472	ENSMUSG00000021069	Pygl	liver glycogen phosphorylase [Source:MGI Symbol;Acc:MGI:97829]	589.942	3.40813	0.000222804	0.0293002	71.3015	131.786	2010.43	146.248	101.544	1078.34
4493	ENSMUSG00000032501	Trib1	tribbles pseudokinase 1 [Source:MGI Symbol;Acc:MGI:2443397]	250.265	1.24882	0.00582775	0.187483	164.623	131.786	401.228	303.422	148.204	352.325
4571	ENSMUSG00000034853	Acot11	acyl-CoA thioesterase 11 [Source:MGI Symbol;Acc:MGI:1913736]	152.903	1.08346	0.0339535	0.517655	72.35	123.676	211.342	204.242	98.0132	207.792
4599	ENSMUSG00000096672	Ighv1-63	immunoglobulin heavy variable V1-63 [Source:MGI Symbol;Acc:MGI:3642755]	196.861	1.96527	0.0483881	0.62436	8.38841	152.061	446.286	180.708	80.2248	313.497
4603	ENSMUSG00000031373	Car5b	carbonic anhydrase 5b, mitochondrial [Source:MGI Symbol;Acc:MGI:1926249]	59.432	1.43147	0.0292875	0.478932	44.0391	20.2748	94.4067	79.0073	32.157	86.707
4608	ENSMUSG00000030630	Fah	fumarylacetoacetate hydrolase [Source:MGI Symbol;Acc:MGI:95482]	106.578	1.59003	0.017196	0.355236	52.4275	53.7283	240.308	79.8478	53.0779	160.078
4621	ENSMUSG00000032231	Anxa2	annexin A2 [Source:MGI Symbol;Acc:MGI:88246]	2330.6	2.41432	0.000101453	0.018155	779.073	693.399	6162.18	1687.73	736.236	3924.96
4622	ENSMUSG00000032353	Tmed3	transmembrane p24 trafficking protein 3 [Source:MGI Symbol;Acc:MGI:1913361]	811.751	1.69668	0.0195524	0.379286	427.809	337.576	2105.91	375.705	382.692	1240.81
4629	ENSMUSG00000094088	Ighv1-64	immunoglobulin heavy variable 1-64 [Source:MGI Symbol;Acc:MGI:4439789]	1409.03	3.03643	2.84e-13	2.03e-09	272.623	339.603	2896.57	2127.31	306.113	2511.94
4643	ENSMUSG00000050315	Synpo2	synaptopodin 2 [Source:MGI Symbol;Acc:MGI:2153070]	16.0603	1.91904	0.0461609	0.611147	7.33986	6.08244	28.9657	21.8531	6.71115	25.4094
4660	ENSMUSG00000020614	Fam20a	family with sequence similarity 20, member A [Source:MGI Symbol;Acc:MGI:2388266]	53.1777	1.96285	0.00716402	0.21278	23.0681	20.2748	122.3	47.0682	21.6715	84.6839
4681	ENSMUSG00000037661	Gpr160	G protein-coupled receptor 160 [Source:MGI Symbol;Acc:MGI:1919112]	113.5	2.47814	0.00373456	0.143669	32.5051	36.4947	337.933	47.0682	34.4999	192.501
4694	ENSMUSG00000029121	Crmp1	collapsin response mediator protein 1 [Source:MGI Symbol;Acc:MGI:107793]	468.035	1.00897	0.0105162	0.266793	307.225	314.26	609.352	641.304	310.743	625.328
4697	ENSMUSG00000021356	Irf4	interferon regulatory factor 4 [Source:MGI Symbol;Acc:MGI:1096873]	804.805	1.42327	0.00215579	0.101856	375.381	498.76	1467.59	877.485	437.071	1172.54
4726	ENSMUSG00000095519	Ighv1-66	immunoglobulin heavy variable 1-66 [Source:MGI Symbol;Acc:MGI:4439825]	193.057	2.26565	0.000130648	0.0210153	61.8645	70.9619	457.014	182.389	66.4132	319.702
4733	ENSMUSG00000095863	Ighv1-67	immunoglobulin heavy variable V1-67 [Source:MGI Symbol;Acc:MGI:3645228]	9.35646	3.48262	0.0303051	NA	0	3.04122	26.8201	7.56453	1.52061	17.1923
4752	ENSMUSG00000094502	Ighv1-69	immunoglobulin heavy variable 1-69 [Source:MGI Symbol;Acc:MGI:4439632]	588.021	3.47054	5.26e-07	0.000442832	57.6703	136.855	1676.79	480.768	97.2627	1078.78
4757	ENSMUSG00000076731	Ighv8-12	immunoglobulin heavy variable V8-12 [Source:MGI Symbol;Acc:MGI:3642873]	373.823	2.33822	7.82e-05	0.0155448	103.807	142.937	914.028	334.52	123.372	624.274
4840	ENSMUSG00000073821	8030451A03Rik	RIKEN cDNA 8030451A03 gene [Source:MGI Symbol;Acc:MGI:1915353]	13.9093	2.72314	0.0450376	0.602015	7.33986	0	28.9657	19.3316	3.66993	24.1486
4845	ENSMUSG00000028364	Tnc	tenascin C [Source:MGI Symbol;Acc:MGI:101922]	25.5587	2.60785	0.00246778	0.110748	5.24275	9.12367	52.5674	35.3011	7.18321	43.9342
4871	ENSMUSG00000095115	Itpripl2	inositol 1,4,5-triphosphate receptor interacting protein-like 2 [Source:MGI Symbol;Acc:MGI:2442416]	452.533	1.73774	0.0017204	0.0908828	205.516	211.872	997.707	395.036	208.694	696.372
4874	ENSMUSG00000030970	Ctbp2	C-terminal binding protein 2 [Source:MGI Symbol;Acc:MGI:1201686]	97.9774	1.87651	0.0215018	0.399247	18.8739	64.8794	239.235	68.9213	41.8767	154.078
4895	ENSMUSG00000096577	Ighv1-71	immunoglobulin heavy variable 1-71 [Source:MGI Symbol;Acc:MGI:3643033]	36.4439	2.80019	0.0183467	0.370977	0	18.2473	80.4603	47.0682	9.12367	63.7642
4910	ENSMUSG00000022218	Tgm1	transglutaminase 1, K polypeptide [Source:MGI Symbol;Acc:MGI:98730]	33.4836	2.82144	0.011684	0.280651	10.4855	6.08244	107.28	10.086	8.28398	58.6832
4915	ENSMUSG00000003032	Klf4	Kruppel-like factor 4 (gut) [Source:MGI Symbol;Acc:MGI:1342287]	171.153	2.09938	0.00546985	0.182532	50.3304	79.0718	460.233	94.9768	64.7011	277.605
4927	ENSMUSG00000111078	Gm35028	predicted gene, 35028 [Source:MGI Symbol;Acc:MGI:5594187]	134.049	7.0123	2.4e-15	3.44e-11	2.0971	2.02748	225.289	306.784	2.06229	266.036
4940	ENSMUSG00000069873	4930438A08Rik	RIKEN cDNA 4930438A08 gene [Source:MGI Symbol;Acc:MGI:1921238]	49.5359	5.57732	0.0470821	0.618373	0	4.05496	189.886	4.20252	2.02748	97.0444
4950	ENSMUSG00000096074	Ighv1-72	immunoglobulin heavy variable 1-72 [Source:MGI Symbol;Acc:MGI:4439633]	490.636	2.4563	1.34e-05	0.0056441	130.02	172.336	1188.67	471.522	151.178	830.094
4965	ENSMUSG00000031722	Hp	haptoglobin [Source:MGI Symbol;Acc:MGI:96211]	2195.13	4.84163	0.00956608	0.254078	88.0783	207.817	8262.73	221.893	147.948	4242.31
5045	ENSMUSG00000028961	Pgd	phosphogluconate dehydrogenase [Source:MGI Symbol;Acc:MGI:97553]	2681.89	1.73558	0.0119342	0.283299	1089.44	1387.81	6858.43	1391.87	1238.63	4125.15
5067	ENSMUSG00000036362	P2ry13	purinergic receptor P2Y, G-protein coupled 13 [Source:MGI Symbol;Acc:MGI:1921441]	19.7907	3.10363	0.0229116	0.417459	3.14565	5.0687	67.5866	3.36201	4.10718	35.4743
5068	ENSMUSG00000113010	Gm34084	predicted gene, 34084 [Source:MGI Symbol;Acc:MGI:5593243]	20.2107	3.87499	0.0106673	0.267448	2.0971	3.04122	74.0234	1.68101	2.56916	37.8522
5074	ENSMUSG00000051747	Ttn	titin [Source:MGI Symbol;Acc:MGI:98864]	206.554	1.3876	0.0031493	0.130961	132.117	96.3054	334.715	263.077	114.211	298.896
5076	ENSMUSG00000025161	Slc16a3	solute carrier family 16 (monocarboxylic acid transporters), member 3 [Source:MGI Symbol;Acc:MGI:1933438]	281.157	2.14156	0.00608034	0.193867	87.0297	120.635	791.729	125.235	103.832	458.482
5077	ENSMUSG00000042246	Tmc7	transmembrane channel-like gene family 7 [Source:MGI Symbol;Acc:MGI:2443317]	9.24135	4.0893	0.0328175	NA	0	2.02748	33.2569	1.68101	1.01374	17.469
5092	ENSMUSG00000022587	Ly6e	lymphocyte antigen 6 complex, locus E [Source:MGI Symbol;Acc:MGI:106651]	5918.97	1.32939	0.0241796	0.432154	2198.81	4540.55	12085.1	4851.38	3369.68	8468.26
5094	ENSMUSG00000020422	Tns3	tensin 3 [Source:MGI Symbol;Acc:MGI:2443012]	205.003	1.51205	0.0262964	0.456868	55.5732	157.13	429.121	178.187	106.352	303.654
5113	ENSMUSG00000031825	Crispld2	cysteine-rich secretory protein LCCL domain containing 2 [Source:MGI Symbol;Acc:MGI:1926142]	45.5035	2.01548	0.0423286	0.580125	15.7283	20.2748	130.882	15.1291	18.0015	73.0055
5121	ENSMUSG00000051314	Ffar2	free fatty acid receptor 2 [Source:MGI Symbol;Acc:MGI:2441731]	94.1085	2.02064	0.0394043	0.557974	40.8935	33.4534	281.074	21.0126	37.1735	151.044
5139	ENSMUSG00000040751	Lat2	linker for activation of T cells family, member 2 [Source:MGI Symbol;Acc:MGI:1926479]	94.4157	1.91632	0.00618438	0.196358	27.2623	51.7008	218.852	79.8478	39.4816	149.35
5161	ENSMUSG00000029082	Bst1	bone marrow stromal cell antigen 1 [Source:MGI Symbol;Acc:MGI:105370]	76.0804	6.62556	0.0131883	0.299213	0	3.04122	292.875	8.40503	1.52061	150.64
5166	ENSMUSG00000031824	6430548M08Rik	RIKEN cDNA 6430548M08 gene [Source:MGI Symbol;Acc:MGI:2443793]	143.472	2.28341	0.00982945	0.257726	41.942	55.7557	429.121	47.0682	48.8489	238.095
5193	ENSMUSG00000074417	Gm14548	predicted gene 14548 [Source:MGI Symbol;Acc:MGI:3709645]	38.9961	2.49263	0.0264317	0.458663	4.1942	19.2611	119.081	13.448	11.7276	66.2646
5216	ENSMUSG00000058818	Pirb	paired Ig-like receptor B [Source:MGI Symbol;Acc:MGI:894311]	176.485	3.17155	0.000657058	0.0531437	14.6797	55.7557	563.222	72.2833	35.2177	317.753
5234	ENSMUSG00000028874	Fgr	FGR proto-oncogene, Src family tyrosine kinase [Source:MGI Symbol;Acc:MGI:95527]	222.905	2.68874	0.00233054	0.107626	30.408	89.2092	681.23	90.7743	59.8086	386.002
5250	ENSMUSG00000052212	Cd177	CD177 antigen [Source:MGI Symbol;Acc:MGI:1916141]	1190.19	1.84978	0.0295804	0.481186	544.198	489.637	3412.59	314.348	516.917	1863.47
5252	ENSMUSG00000044674	Fzd1	frizzled class receptor 1 [Source:MGI Symbol;Acc:MGI:1196625]	8.91637	5.05849	0.0100357	NA	1.04855	0	27.8929	6.72402	0.524275	17.3085
5272	ENSMUSG00000026835	Fcnb	ficolin B [Source:MGI Symbol;Acc:MGI:1341158]	26.3347	5.64215	0.000290449	0.0335328	1.04855	1.01374	96.5523	6.72402	1.03115	51.6382
5276	ENSMUSG00000036908	Unc93b1	unc-93 homolog B1 (C. elegans) [Source:MGI Symbol;Acc:MGI:1859307]	860.028	1.70234	0.00667373	0.205465	289.4	519.035	1995.41	636.261	404.218	1315.84
5284	ENSMUSG00000110647	Gm17745	predicted gene, 17745 [Source:MGI Symbol;Acc:MGI:5009823]	36.6165	1.55718	0.0279212	0.471001	17.8254	19.2611	66.5138	42.8657	18.5432	54.6897
5307	ENSMUSG00000028859	Csf3r	colony stimulating factor 3 receptor (granulocyte) [Source:MGI Symbol;Acc:MGI:1339755]	625.751	3.77339	0.0276145	0.471001	37.7478	132.8	2208.9	123.554	85.2739	1166.23
5311	ENSMUSG00000066026	Dhrs3	dehydrogenase/reductase (SDR family) member 3 [Source:MGI Symbol;Acc:MGI:1315215]	237.699	1.01757	0.0285622	0.47413	150.991	163.212	381.918	254.672	157.102	318.295
5363	ENSMUSG00000052760	A630001G21Rik	RIKEN cDNA A630001G21 gene [Source:MGI Symbol;Acc:MGI:2443131]	196.954	1.06279	0.034909	0.521632	135.263	119.621	337.933	194.997	127.442	266.465
5377	ENSMUSG00000054169	Ceacam10	carcinoembryonic antigen-related cell adhesion molecule 10 [Source:MGI Symbol;Acc:MGI:1347248]	17.5643	5.04269	0.00375324	0.143669	1.04855	1.01374	66.5138	1.68101	1.03115	34.0974
5435	ENSMUSG00000025351	Cd63	CD63 antigen [Source:MGI Symbol;Acc:MGI:99529]	802.418	3.62683	0.0313949	0.495452	94.3696	145.979	2848.29	121.032	120.174	1484.66
5439	ENSMUSG00000045551	Fpr1	formyl peptide receptor 1 [Source:MGI Symbol;Acc:MGI:107443]	78.7899	5.89692	0.00915312	0.249118	4.1942	1.01374	305.749	4.20252	2.60397	154.976
5445	ENSMUSG00000050967	Creg2	cellular repressor of E1A-stimulated genes 2 [Source:MGI Symbol;Acc:MGI:1928333]	5.269	4.27935	0.0446279	NA	0	1.01374	15.0192	5.04302	0.50687	10.0311
5451	ENSMUSG00000052270	Fpr2	formyl peptide receptor 2 [Source:MGI Symbol;Acc:MGI:1278319]	150.459	5.83294	0.00307309	0.130175	7.33986	3.04122	577.168	14.2886	5.19054	295.728
5452	ENSMUSG00000107369	Gstm2-ps1	glutathione S-transferase mu 2 (muscle), pseudogene 1 [Source:MGI Symbol;Acc:MGI:3648223]	5.57414	5.8703	0.0176488	NA	0	0	21.4561	0.840503	0	11.1483
5461	ENSMUSG00000032359	Ctsh	cathepsin H [Source:MGI Symbol;Acc:MGI:107285]	394.761	2.41577	0.00132868	0.078927	82.8355	166.253	1111.42	218.531	124.545	664.978
5478	ENSMUSG00000034796	Cpne7	copine VII [Source:MGI Symbol;Acc:MGI:2142747]	208.831	1.37334	0.00305736	0.130175	109.049	123.676	252.109	350.49	116.363	301.299
5512	ENSMUSG00000029275	Gfi1	growth factor independent 1 [Source:MGI Symbol;Acc:MGI:103170]	546.462	1.30632	0.039772	0.560182	325.051	304.122	1223	333.68	314.587	778.338
5523	ENSMUSG00000047898	Ccr4	chemokine (C-C motif) receptor 4 [Source:MGI Symbol;Acc:MGI:107824]	585.95	1.38279	0.000412066	0.0421367	330.294	319.328	891.5	802.68	324.811	847.09
5562	ENSMUSG00000029163	Emilin1	elastin microfibril interfacer 1 [Source:MGI Symbol;Acc:MGI:1926189]	474.719	2.51095	0.00203627	0.0987552	105.904	177.405	1428.97	186.592	141.654	807.783
5563	ENSMUSG00000026833	Olfm1	olfactomedin 1 [Source:MGI Symbol;Acc:MGI:1860437]	53.2268	3.39493	0.000588037	0.0495446	5.24275	13.1786	168.43	26.0556	9.21069	97.2429
5569	ENSMUSG00000022157	Mcpt8	mast cell protease 8 [Source:MGI Symbol;Acc:MGI:1261780]	614.463	4.82352	0.00369352	0.143669	20.971	62.8519	2237.87	136.161	41.9115	1187.01
5609	ENSMUSG00000040314	Ctsg	cathepsin G [Source:MGI Symbol;Acc:MGI:88563]	6046.98	4.6452	0.01156	0.279077	454.023	475.444	22703.7	554.732	464.734	11629.2
5651	ENSMUSG00000027068	Dhrs9	dehydrogenase/reductase (SDR family) member 9 [Source:MGI Symbol;Acc:MGI:2442798]	30.9804	6.89807	0.000638907	0.0522662	0	1.01374	121.227	1.68101	0.50687	61.4539
5697	ENSMUSG00000038264	Sema7a	sema domain, immunoglobulin domain (Ig), and GPI membrane anchor, (semaphorin) 7A [Source:MGI Symbol;Acc:MGI:1306826]	101.973	1.41232	0.00804289	0.230746	54.5247	56.7695	178.085	118.511	55.6471	148.298
5701	ENSMUSG00000010660	Plcd1	phospholipase C, delta 1 [Source:MGI Symbol;Acc:MGI:97614]	33.5586	1.50752	0.0369421	0.536916	13.6312	21.2886	47.2033	52.1112	17.4599	49.6573
5703	ENSMUSG00000089762	Ier5l	immediate early response 5-like [Source:MGI Symbol;Acc:MGI:1919750]	44.3003	2.18687	0.0010229	0.0677825	13.6312	18.2473	77.2418	68.0807	15.9392	72.6613
5724	ENSMUSG00000063628	Gm7665	predicted pseudogene 7665 [Source:MGI Symbol;Acc:MGI:3645651]	22.279	3.09691	0.00749908	0.220445	5.24275	4.05496	69.7322	10.086	4.64886	39.9091
5745	ENSMUSG00000019832	Rab32	RAB32, member RAS oncogene family [Source:MGI Symbol;Acc:MGI:1915094]	253.466	2.42205	0.00221856	0.103794	66.0587	93.2642	740.234	114.308	79.6614	427.271
5755	ENSMUSG00000042377	Fam83g	family with sequence similarity 83, member G [Source:MGI Symbol;Acc:MGI:1916890]	25.4505	1.97049	0.0190195	0.374015	11.5341	9.12367	52.5674	28.5771	10.3289	40.5722
5760	ENSMUSG00000020841	Cpd	carboxypeptidase D [Source:MGI Symbol;Acc:MGI:107265]	646.822	1.54336	0.00925648	0.25003	206.565	454.156	1328.13	598.438	330.36	963.284
5806	ENSMUSG00000045502	Hcar2	hydroxycarboxylic acid receptor 2 [Source:MGI Symbol;Acc:MGI:1933383]	4.44326	5.54252	0.0251917	NA	0	0	16.0921	1.68101	0	8.88653
5837	ENSMUSG00000034708	Grn	granulin [Source:MGI Symbol;Acc:MGI:95832]	694.393	1.60058	0.00784766	0.226506	221.244	467.335	1480.47	608.524	344.289	1044.5
5842	ENSMUSG00000028937	Acot7	acyl-CoA thioesterase 7 [Source:MGI Symbol;Acc:MGI:1917275]	1044.42	1.34462	0.0105935	0.26689	581.946	598.107	2113.42	884.209	590.026	1498.82
5851	ENSMUSG00000030577	Cd22	CD22 antigen [Source:MGI Symbol;Acc:MGI:88322]	235.688	1.36307	0.00520429	0.176551	102.758	161.185	289.657	389.153	131.971	339.405
5905	ENSMUSG00000024640	Psat1	phosphoserine aminotransferase 1 [Source:MGI Symbol;Acc:MGI:2183441]	1082.76	1.12621	0.0431472	0.585441	674.218	686.303	2174.57	795.956	680.26	1485.26
5922	ENSMUSG00000036169	Sostdc1	sclerostin domain containing 1 [Source:MGI Symbol;Acc:MGI:1913292]	82.809	4.06388	1.92e-06	0.00126619	13.6312	5.0687	247.818	64.7187	9.34993	156.268
5930	ENSMUSG00000034898	Filip1	filamin A interacting protein 1 [Source:MGI Symbol;Acc:MGI:1917848]	31.9623	1.59094	0.0498414	0.63168	10.4855	21.2886	63.2954	32.7796	15.887	48.0375
5933	ENSMUSG00000032066	Bco2	beta-carotene oxygenase 2 [Source:MGI Symbol;Acc:MGI:2177469]	7.81532	3.80785	0.023092	NA	2.0971	0	18.2377	10.9265	1.04855	14.5821
5955	ENSMUSG00000096020	Ighv1-75	immunoglobulin heavy variable 1-75 [Source:MGI Symbol;Acc:MGI:4439735]	458.277	2.2369	0.0018719	0.094785	195.03	125.704	1255.18	257.194	160.367	756.187
6004	ENSMUSG00000034957	Cebpa	CCAAT/enhancer binding protein (C/EBP), alpha [Source:MGI Symbol;Acc:MGI:99480]	580.307	2.56373	5.71e-05	0.0127136	157.283	178.418	1557.71	427.816	167.851	992.763
6028	ENSMUSG00000026365	Cfh	complement component factor h [Source:MGI Symbol;Acc:MGI:88385]	31.0272	1.93594	0.0395181	0.558481	8.38841	17.2336	78.3146	20.1721	12.811	49.2434
6044	ENSMUSG00000015981	Stk32c	serine/threonine kinase 32C [Source:MGI Symbol;Acc:MGI:2385336]	62.6352	1.71206	0.00970591	0.256839	20.971	37.5084	122.3	69.7618	29.2397	96.0307
6058	ENSMUSG00000036611	Eepd1	endonuclease/exonuclease/phosphatase family domain containing 1 [Source:MGI Symbol;Acc:MGI:1914734]	35.0246	2.01145	0.0220963	0.405032	11.5341	16.2199	87.9699	24.3746	13.877	56.1722
6070	ENSMUSG00000093896	Ighv1-76	immunoglobulin heavy variable 1-76 [Source:MGI Symbol;Acc:MGI:4439737]	516.938	1.88365	0.00205863	0.0988834	175.108	265.6	1221.92	405.122	220.354	813.523
6078	ENSMUSG00000031202	Rab39b	RAB39B, member RAS oncogene family [Source:MGI Symbol;Acc:MGI:1915040]	46.3441	1.85121	0.00396488	0.14859	19.9225	20.2748	80.4603	64.7187	20.0986	72.5895
6083	ENSMUSG00000063760	Rnf217	ring finger protein 217 [Source:MGI Symbol;Acc:MGI:3610311]	25.4655	2.72549	0.0118307	0.28228	4.1942	9.12367	75.0962	13.448	6.65894	44.2721
6112	ENSMUSG00000096326	Ighv1-78	immunoglobulin heavy variable 1-78 [Source:MGI Symbol;Acc:MGI:4439736]	456.92	2.36587	0.00107657	0.0691131	116.389	180.446	1274.49	256.353	148.418	765.422
6138	ENSMUSG00000030495	Slc7a10	solute carrier family 7 (cationic amino acid transporter, y+ system), member 10 [Source:MGI Symbol;Acc:MGI:1858261]	106.919	1.87221	0.000212194	0.0286581	45.0877	46.6321	181.304	154.653	45.8599	167.978
6140	ENSMUSG00000020151	Ptprr	protein tyrosine phosphatase, receptor type, R [Source:MGI Symbol;Acc:MGI:109559]	9.04599	5.08982	0.02197	NA	0	1.01374	34.3297	0.840503	0.50687	17.5851
6150	ENSMUSG00000001802	Lrp3	low density lipoprotein receptor-related protein 3 [Source:MGI Symbol;Acc:MGI:3584516]	26.2966	1.85204	0.0307003	0.492589	16.7768	6.08244	38.6209	43.7062	11.4296	41.1635
6162	ENSMUSG00000023951	Vegfa	vascular endothelial growth factor A [Source:MGI Symbol;Acc:MGI:103178]	106.138	1.95096	0.0130572	0.297658	28.3109	58.797	273.565	63.8782	43.5539	168.722
6167	ENSMUSG00000094075	Ighv1-80	immunoglobulin heavy variable 1-80 [Source:MGI Symbol;Acc:MGI:4439738]	1007.15	1.53469	0.0189084	0.37337	720.355	313.246	2260.4	734.6	516.8	1497.5
6168	ENSMUSG00000094689	Ighv1-81	immunoglobulin heavy variable 1-81 [Source:MGI Symbol;Acc:MGI:4439635]	2005.49	2.84185	3.24e-05	0.00940648	260.041	721.783	5360.8	1679.33	490.912	3520.06
6176	ENSMUSG00000109564	Muc16	mucin 16 [Source:MGI Symbol;Acc:MGI:1920982]	10.916	6.84112	0.000777485	NA	0	0	38.6209	5.04302	0	21.832
6201	ENSMUSG00000095127	Ighv1-82	immunoglobulin heavy variable 1-82 [Source:MGI Symbol;Acc:MGI:4439671]	1316.16	1.81163	0.0166424	0.346801	680.51	486.596	3552.05	545.486	583.553	2048.77
6230	ENSMUSG00000043153	Ispd	isoprenoid synthase domain containing [Source:MGI Symbol;Acc:MGI:1923097]	27.3285	1.91664	0.034001	0.517827	17.8254	5.0687	53.6402	32.7796	11.447	43.2099
6275	ENSMUSG00000039013	Siglecf	sialic acid binding Ig-like lectin F [Source:MGI Symbol;Acc:MGI:2681107]	34.7186	2.35921	0.0309402	0.493398	8.38841	14.1924	106.208	10.086	11.2904	58.1468
6285	ENSMUSG00000032220	Myo1e	myosin IE [Source:MGI Symbol;Acc:MGI:106621]	298.807	1.1357	0.00671911	0.206078	177.205	196.666	385.136	436.221	186.935	410.679
6292	ENSMUSG00000040809	Chil3	chitinase-like 3 [Source:MGI Symbol;Acc:MGI:1330860]	2369.52	5.82802	0.00428073	0.156734	22.0196	141.924	9073.77	240.384	81.9716	4657.08
6302	ENSMUSG00000055184	Fam72a	family with sequence similarity 72, member A [Source:MGI Symbol;Acc:MGI:1919669]	60.8335	1.76255	0.0287203	0.47413	15.7283	39.5359	142.683	45.3872	27.6321	94.035
6306	ENSMUSG00000105993	Tex13c2	TEX13 family member C2 [Source:MGI Symbol;Acc:MGI:5663474]	7.42993	3.10789	0.045359	NA	2.0971	1.01374	6.43682	20.1721	1.55542	13.3044
6315	ENSMUSG00000079173	Zan	zonadhesin [Source:MGI Symbol;Acc:MGI:106656]	449.535	1.29759	0.00494515	0.170984	246.409	273.71	479.543	798.478	260.06	639.01
6325	ENSMUSG00000032484	Ngp	neutrophilic granule protein [Source:MGI Symbol;Acc:MGI:105983]	5053.42	5.70546	0.00485661	0.16974	58.7189	321.356	19358.7	474.884	190.037	9916.81
6344	ENSMUSG00000033170	Card10	caspase recruitment domain family, member 10 [Source:MGI Symbol;Acc:MGI:2146012]	55.8309	1.49071	0.0413157	0.573691	20.971	37.5084	116.936	47.9087	29.2397	82.4221
6365	ENSMUSG00000079018	Ly6c1	lymphocyte antigen 6 complex, locus C1 [Source:MGI Symbol;Acc:MGI:96882]	131.955	4.41918	3.95e-05	0.0101071	6.29131	17.2336	477.397	26.8961	11.7624	252.147
6368	ENSMUSG00000003814	Calr	calreticulin [Source:MGI Symbol;Acc:MGI:88252]	11910.5	1.32736	0.0379757	0.544861	6387.77	7187.42	27308.2	6758.49	6787.6	17033.3
6376	ENSMUSG00000033147	Slc22a15	solute carrier family 22 (organic anion/cation transporter), member 15 [Source:MGI Symbol;Acc:MGI:3607704]	505.307	1.37763	0.000502898	0.046617	278.915	282.834	688.74	770.741	280.874	729.741
6385	ENSMUSG00000070390	Nlrp1b	NLR family, pyrin domain containing 1B [Source:MGI Symbol;Acc:MGI:3582959]	56.1953	1.91161	0.0350819	0.52271	13.6312	33.4534	149.12	28.5771	23.5423	88.8484
6401	ENSMUSG00000043542	Zc2hc1a	zinc finger, C2HC-type containing 1A [Source:MGI Symbol;Acc:MGI:1914556]	43.2382	1.48912	0.0348653	0.521632	22.0196	23.316	84.7515	42.8657	22.6678	63.8086
6466	ENSMUSG00000046768	Rhoj	ras homolog family member J [Source:MGI Symbol;Acc:MGI:1931551]	28.0674	5.14356	0.00206525	0.0988834	1.04855	2.02748	108.353	0.840503	1.53802	54.5968
6477	ENSMUSG00000051359	Ncald	neurocalcin delta [Source:MGI Symbol;Acc:MGI:1196326]	64.2022	1.9859	0.00407736	0.151221	30.408	21.2886	143.756	61.3567	25.8483	102.556
6494	ENSMUSG00000039960	Rhou	ras homolog family member U [Source:MGI Symbol;Acc:MGI:1916831]	68.2874	4.1769	0.000457681	0.0448778	2.0971	12.1649	244.599	14.2886	7.131	129.444
6531	ENSMUSG00000026994	Galnt3	polypeptide N-acetylgalactosaminyltransferase 3 [Source:MGI Symbol;Acc:MGI:894695]	36.2293	2.42514	0.00747077	0.220065	11.5341	11.1511	98.6979	23.5341	11.3426	61.116
6559	ENSMUSG00000091491	Vmn2r97	vomeronasal 2, receptor 97 [Source:MGI Symbol;Acc:MGI:3645271]	50.5067	1.44679	0.0490341	0.627322	15.7283	38.5222	53.6402	94.1363	27.1252	73.8883
6563	ENSMUSG00000033066	Gas7	growth arrest specific 7 [Source:MGI Symbol;Acc:MGI:1202388]	113.204	1.86314	0.00940648	0.252178	35.6507	61.8382	274.638	80.6883	48.7445	177.663
6577	ENSMUSG00000032436	Cmtm7	CKLF-like MARVEL transmembrane domain containing 7 [Source:MGI Symbol;Acc:MGI:2447166]	1296.18	1.35294	0.029612	0.481186	694.141	764.361	2920.17	806.042	729.251	1863.11
6600	ENSMUSG00000074802	Gas2l3	growth arrest-specific 2 like 3 [Source:MGI Symbol;Acc:MGI:1918780]	147.842	1.57669	0.0294288	0.479843	39.8449	108.47	330.423	112.627	74.1576	221.525
6604	ENSMUSG00000022995	Enah	ENAH actin regulator [Source:MGI Symbol;Acc:MGI:108360]	29.1808	2.95736	0.00753722	0.220477	2.0971	11.1511	85.8243	17.6506	6.62413	51.7374
6607	ENSMUSG00000015222	Map2	microtubule-associated protein 2 [Source:MGI Symbol;Acc:MGI:97175]	38.0858	2.76113	0.00023829	0.0302321	8.38841	11.1511	81.5331	51.2707	9.76978	66.4019
6652	ENSMUSG00000058135	Gstm1	glutathione S-transferase, mu 1 [Source:MGI Symbol;Acc:MGI:95860]	576.408	3.84717	9.76e-05	0.018039	52.4275	97.3191	2053.35	102.541	74.8733	1077.94
6666	ENSMUSG00000024164	C3	complement component 3 [Source:MGI Symbol;Acc:MGI:88227]	906.165	3.22371	0.000324487	0.0359646	80.7384	269.655	2952.35	321.913	175.197	1637.13
6678	ENSMUSG00000052271	Bhlha15	basic helix-loop-helix family, member a15 [Source:MGI Symbol;Acc:MGI:891976]	108.039	1.47634	0.0229855	0.417589	47.1848	66.9069	230.653	87.4123	57.0458	159.033
6718	ENSMUSG00000044303	Cdkn2a	cyclin dependent kinase inhibitor 2A [Source:MGI Symbol;Acc:MGI:104738]	17.0435	3.07137	0.00385848	0.146909	4.1942	3.04122	40.7665	20.1721	3.61771	30.4693
6740	ENSMUSG00000046798	Cldn12	claudin 12 [Source:MGI Symbol;Acc:MGI:1929288]	81.1969	1.41647	0.0294241	0.479843	35.6507	52.7145	164.139	72.2833	44.1826	118.211
6752	ENSMUSG00000046546	Fam43a	family with sequence similarity 43, member A [Source:MGI Symbol;Acc:MGI:2676309]	182.989	1.6944	0.00131272	0.0783039	102.758	69.9481	350.807	208.445	86.3531	279.626
6777	ENSMUSG00000052698	Tln2	talin 2 [Source:MGI Symbol;Acc:MGI:1917799]	36.6351	2.8083	0.032573	0.505783	0	18.2473	107.28	21.0126	9.12367	64.1465
6797	ENSMUSG00000050232	Cxcr3	chemokine (C-X-C motif) receptor 3 [Source:MGI Symbol;Acc:MGI:1277207]	1070.69	1.29406	0.000731411	0.0565993	666.878	573.777	1480.47	1561.65	620.328	1521.06
6804	ENSMUSG00000004612	Nkg7	natural killer cell group 7 sequence [Source:MGI Symbol;Acc:MGI:1931250]	1012.14	2.20227	0.00265302	0.115442	421.517	301.081	2830.06	495.897	361.299	1662.98
6816	ENSMUSG00000066235	Pomgnt2	protein O-linked mannose beta 1,4-N-acetylglucosaminyltransferase 2 [Source:MGI Symbol;Acc:MGI:2143424]	32.0292	2.29864	0.024119	0.431609	8.38841	13.1786	92.2611	14.2886	10.7835	53.2748
6857	ENSMUSG00000052435	Cebpe	CCAAT/enhancer binding protein (C/EBP), epsilon [Source:MGI Symbol;Acc:MGI:103572]	290.892	4.63321	0.00938904	0.252178	13.6312	31.426	1078.17	40.3441	22.5286	559.256
6865	ENSMUSG00000038173	Enpp6	ectonucleotide pyrophosphatase/phosphodiesterase 6 [Source:MGI Symbol;Acc:MGI:2445171]	6.96612	3.63909	0.0281396	NA	1.04855	1.01374	18.2377	7.56453	1.03115	12.9011
6877	ENSMUSG00000094797	Igkv6-15	immunoglobulin kappa variable 6-15 [Source:MGI Symbol;Acc:MGI:1330831]	1118.68	2.38978	0.000239989	0.0302321	434.1	282.834	2972.74	785.03	358.467	1878.88
6906	ENSMUSG00000053318	Slamf8	SLAM family member 8 [Source:MGI Symbol;Acc:MGI:1921998]	6.86344	3.6296	0.0464743	NA	0	2.02748	20.3833	5.04302	1.01374	12.7131
6956	ENSMUSG00000096844	Igkv6-14	immunoglobulin kappa variable 6-14 [Source:MGI Symbol;Acc:MGI:1330830]	504.948	3.05597	0.000242314	0.0302321	84.9326	131.786	1615.64	187.432	108.359	901.537
6987	ENSMUSG00000042745	Id1	inhibitor of DNA binding 1 [Source:MGI Symbol;Acc:MGI:96396]	46.1897	2.6915	0.0129759	0.296747	11.5341	13.1786	149.12	10.9265	12.3563	80.0231
6990	ENSMUSG00000022180	Slc7a8	solute carrier family 7 (cationic amino acid transporter, y+ system), member 8 [Source:MGI Symbol;Acc:MGI:1355323]	45.1524	2.16921	0.00889408	0.246282	9.43696	23.316	108.353	39.5036	16.3765	73.9284
7018	ENSMUSG00000076594	Igkv6-13	immunoglobulin kappa variable 6-13 [Source:MGI Symbol;Acc:MGI:1330829]	160.224	2.34495	0.00125851	0.0768787	57.6703	47.6458	435.558	100.02	52.6581	267.789
7028	ENSMUSG00000094117	Igkv3-12	immunoglobulin kappa variable 3-12 [Source:MGI Symbol;Acc:MGI:1330815]	226.523	2.42161	0.00311349	0.130697	76.5442	65.8932	673.72	89.9338	71.2187	381.827
7033	ENSMUSG00000076596	Igkv3-10	immunoglobulin kappa variable 3-10 [Source:MGI Symbol;Acc:MGI:1330821]	955.858	1.78381	0.0194488	0.377787	233.827	626.492	2466.37	496.737	430.159	1481.56
7059	ENSMUSG00000026663	Atf6	activating transcription factor 6 [Source:MGI Symbol;Acc:MGI:1926157]	589.119	1.29242	0.0142659	0.313717	295.691	387.249	1153.26	520.271	341.47	836.767
7072	ENSMUSG00000029086	Prom1	prominin 1 [Source:MGI Symbol;Acc:MGI:1100886]	253.745	5.05775	0.0194293	0.377787	5.24275	24.3298	971.96	13.448	14.7863	492.704
7083	ENSMUSG00000030103	Bhlhe40	basic helix-loop-helix family, member e40 [Source:MGI Symbol;Acc:MGI:1097714]	449.204	2.19481	0.000429721	0.0433231	171.962	150.034	1136.1	338.723	160.998	737.411
7085	ENSMUSG00000046908	Ltb4r1	leukotriene B4 receptor 1 [Source:MGI Symbol;Acc:MGI:1309472]	133.317	2.35923	0.00686282	0.206838	20.971	65.8932	380.845	65.5592	43.4321	223.202
7089	ENSMUSG00000034275	Igsf9b	immunoglobulin superfamily, member 9B [Source:MGI Symbol;Acc:MGI:2685354]	173.607	1.53786	0.00105866	0.0688898	75.4957	102.388	246.745	269.801	88.9417	258.273
7115	ENSMUSG00000034652	Cd300a	CD300A molecule [Source:MGI Symbol;Acc:MGI:2443411]	134.249	2.17355	0.0109472	0.269281	30.408	66.9069	380.845	58.8352	48.6574	219.84
7146	ENSMUSG00000004610	Etfb	electron transferring flavoprotein, beta polypeptide [Source:MGI Symbol;Acc:MGI:106098]	193.343	1.55933	0.03764	0.542653	95.4181	100.36	485.98	91.6148	97.8892	288.797
7153	ENSMUSG00000063193	Cd300lb	CD300 molecule like family member B [Source:MGI Symbol;Acc:MGI:2685099]	59.1791	3.18747	0.011193	0.272515	1.04855	22.3023	197.396	15.9696	11.6754	106.683
7158	ENSMUSG00000027469	Tpx2	TPX2, microtubule-associated [Source:MGI Symbol;Acc:MGI:1919369]	1137.57	1.31601	0.0464985	0.612888	336.585	967.109	2354.8	891.774	651.847	1623.29
7175	ENSMUSG00000053101	Gpr141	G protein-coupled receptor 141 [Source:MGI Symbol;Acc:MGI:2672983]	124.55	3.2239	0.00125393	0.0768787	13.6312	34.4672	417.321	32.7796	24.0492	225.05
7204	ENSMUSG00000115338	Pnp	purine-nucleoside phosphorylase [Source:MGI Symbol;Acc:MGI:97365]	553.516	1.51112	0.0248616	0.439948	276.817	298.04	1332.42	306.784	287.429	819.603
7213	ENSMUSG00000034641	Cd300ld	CD300 molecule like family member d [Source:MGI Symbol;Acc:MGI:2442358]	8.45151	4.98786	0.0208278	NA	0	1.01374	31.1113	1.68101	0.50687	16.3962
7242	ENSMUSG00000038517	Tbkbp1	TBK1 binding protein 1 [Source:MGI Symbol;Acc:MGI:1920424]	155.421	1.46139	0.0287472	0.47413	67.1073	98.3329	348.661	107.584	82.7201	228.123
7246	ENSMUSG00000037628	Cdkn3	cyclin-dependent kinase inhibitor 3 [Source:MGI Symbol;Acc:MGI:1919641]	115.102	2.14663	0.0102847	0.262921	16.7768	67.9206	295.021	80.6883	42.3487	187.855
7286	ENSMUSG00000027470	Mylk2	myosin, light polypeptide kinase 2, skeletal muscle [Source:MGI Symbol;Acc:MGI:2139434]	9.46888	4.09718	0.027022	NA	2.0971	0	33.2569	2.52151	1.04855	17.8892
7287	ENSMUSG00000066894	Vsig10	V-set and immunoglobulin domain containing 10 [Source:MGI Symbol;Acc:MGI:2448533]	163.898	1.58798	0.0015389	0.0863954	70.2529	93.2642	292.875	199.199	81.7585	246.037
7313	ENSMUSG00000023913	Pla2g7	phospholipase A2, group VII (platelet-activating factor acetylhydrolase, plasma) [Source:MGI Symbol;Acc:MGI:1351327]	80.8043	3.89194	0.00142104	0.0833755	2.0971	18.2473	288.584	14.2886	10.1722	151.436
7334	ENSMUSG00000022500	Litaf	LPS-induced TN factor [Source:MGI Symbol;Acc:MGI:1929512]	226.626	2.04278	0.00486849	0.16974	76.5442	100.36	601.843	127.756	88.4523	364.8
7350	ENSMUSG00000056749	Nfil3	nuclear factor, interleukin 3, regulated [Source:MGI Symbol;Acc:MGI:109495]	141.143	1.79669	0.00353498	0.140652	72.35	53.7283	313.259	125.235	63.0391	219.247
7353	ENSMUSG00000076598	Igkv3-7	immunoglobulin kappa variable 3-7 [Source:MGI Symbol;Acc:MGI:1330852]	461.471	2.6576	0.000996369	0.0674587	122.68	129.759	1416.1	177.346	126.22	796.723
7357	ENSMUSG00000026073	Il1r2	interleukin 1 receptor, type II [Source:MGI Symbol;Acc:MGI:96546]	211.992	3.81847	1.66e-05	0.00640784	41.942	14.1924	695.177	96.6579	28.0672	395.917
7361	ENSMUSG00000096715	Igkv3-4	immunoglobulin kappa variable 3-4 [Source:MGI Symbol;Acc:MGI:1330855]	341.79	1.60751	0.011722	0.281093	154.137	183.487	799.238	230.298	168.812	514.768
7380	ENSMUSG00000094478	Igkv3-3	immunoglobulin kappa variable 3-3 [Source:MGI Symbol;Acc:MGI:1330849]	6.89934	3.63953	0.0372931	NA	0	2.02748	17.1649	8.40503	1.01374	12.7849
7384	ENSMUSG00000095682	Igkv3-1	immunoglobulin kappa variable 3-1 [Source:MGI Symbol;Acc:MGI:1330851]	1015.93	1.73828	0.00474927	0.168711	312.468	624.464	2302.24	824.533	468.466	1563.38
7394	ENSMUSG00000054555	Adam12	a disintegrin and metallopeptidase domain 12 (meltrin alpha) [Source:MGI Symbol;Acc:MGI:105378]	116.874	1.08042	0.0359471	0.528899	65.0102	85.1542	134.1	183.23	75.0822	158.665
7396	ENSMUSG00000034883	Lrr1	leucine rich repeat protein 1 [Source:MGI Symbol;Acc:MGI:1916956]	94.7027	1.45021	0.0422281	0.580125	29.3594	71.9756	198.469	79.0073	50.6675	138.738
7431	ENSMUSG00000105646	Gm30211	predicted gene, 30211 [Source:MGI Symbol;Acc:MGI:5589370]	145.742	1.81707	0.00161671	0.0880029	60.816	67.9206	312.186	142.045	64.3683	227.115
7432	ENSMUSG00000076608	Igkj5	immunoglobulin kappa joining 5 [Source:MGI Symbol;Acc:MGI:1316738]	74.3505	1.68467	0.0198809	0.381381	15.7283	54.742	131.955	94.9768	35.2351	113.466
7439	ENSMUSG00000076606	Igkj3	immunoglobulin kappa joining 3 [Source:MGI Symbol;Acc:MGI:1316691]	70.7042	1.53458	0.0464378	0.612888	14.6797	57.7832	133.028	77.3263	36.2315	105.177
7442	ENSMUSG00000076609	Igkc	immunoglobulin kappa constant [Source:MGI Symbol;Acc:MGI:96495]	123703	2.49865	0.000648008	0.0527096	34958.7	39431.5	362290	58131.7	37195.1	210211
7448	ENSMUSG00000036617	Etl4	enhancer trap locus 4 [Source:MGI Symbol;Acc:MGI:95454]	20.9645	2.39476	0.0102136	0.262104	5.24275	8.10993	46.1305	24.3746	6.67634	35.2526
7454	ENSMUSG00000026826	Nr4a2	nuclear receptor subfamily 4, group A, member 2 [Source:MGI Symbol;Acc:MGI:1352456]	57.6392	1.36113	0.0357671	0.52834	23.0681	41.5634	67.5866	98.3389	32.3157	82.9627
7467	ENSMUSG00000020808	Pimreg	PICALM interacting mitotic regulator [Source:MGI Symbol;Acc:MGI:1924434]	120.784	2.1681	0.00486492	0.16974	18.8739	68.9344	288.584	106.744	43.9041	197.664
7497	ENSMUSG00000044811	Cd300c2	CD300C molecule 2 [Source:MGI Symbol;Acc:MGI:2153249]	17.0333	2.87093	0.043679	0.589497	1.04855	7.09619	55.7858	4.20252	4.07237	29.9941
7519	ENSMUSG00000036452	Arhgap26	Rho GTPase activating protein 26 [Source:MGI Symbol;Acc:MGI:1918552]	639.315	1.24533	0.00238059	0.109232	374.333	384.208	1028.82	769.901	379.27	899.36
7527	ENSMUSG00000032531	Amotl2	angiomotin-like 2 [Source:MGI Symbol;Acc:MGI:1929286]	21.5328	2.56937	0.0165417	0.345791	6.29131	6.08244	61.1498	12.6075	6.18688	36.8787
7544	ENSMUSG00000038379	Ttk	Ttk protein kinase [Source:MGI Symbol;Acc:MGI:1194921]	258.412	1.41585	0.0388762	0.553232	84.9326	196.666	569.659	182.389	140.799	376.024
7545	ENSMUSG00000068923	Syt11	synaptotagmin XI [Source:MGI Symbol;Acc:MGI:1859547]	1122.44	1.22008	0.00260724	0.115001	735.034	613.313	1779.78	1361.61	674.174	1570.7
7546	ENSMUSG00000035085	1700020L24Rik	RIKEN cDNA 1700020L24 gene [Source:MGI Symbol;Acc:MGI:1913580]	103.318	3.01328	0.00353694	0.140652	27.2623	18.2473	347.588	20.1721	22.7548	183.88
7565	ENSMUSG00000020048	Hsp90b1	heat shock protein 90, beta (Grp94), member 1 [Source:MGI Symbol;Acc:MGI:98817]	9614.46	1.51364	0.0216402	0.400892	5128.46	4846.69	23226.2	5256.51	4987.58	14241.3
7573	ENSMUSG00000051506	Wdfy4	WD repeat and FYVE domain containing 4 [Source:MGI Symbol;Acc:MGI:3584510]	461.91	1.47175	0.0346637	0.521632	116.389	373.057	993.416	364.778	244.723	679.097
7588	ENSMUSG00000025279	Dnase1l3	deoxyribonuclease 1-like 3 [Source:MGI Symbol;Acc:MGI:1314633]	32.8621	1.89943	0.00943481	0.252465	11.5341	16.2199	55.7858	47.9087	13.877	51.8472
7594	ENSMUSG00000027474	Ccm2l	cerebral cavernous malformation 2-like [Source:MGI Symbol;Acc:MGI:2385159]	22.2334	2.49791	0.042732	0.583627	4.1942	9.12367	69.7322	5.88352	6.65894	37.8079
7600	ENSMUSG00000022584	Ly6c2	lymphocyte antigen 6 complex, locus C2 [Source:MGI Symbol;Acc:MGI:3712069]	388.098	3.48683	0.000106382	0.018482	40.8935	86.168	1303.46	121.873	63.5307	712.665
7620	ENSMUSG00000029413	Naaa	N-acylethanolamine acid amidase [Source:MGI Symbol;Acc:MGI:1914361]	380.253	1.2617	0.0344617	0.520499	225.438	222.009	804.603	268.961	223.724	536.782
7645	ENSMUSG00000018362	Kpna2	karyopherin (importin) alpha 2 [Source:MGI Symbol;Acc:MGI:103561]	2381.67	1.2331	0.03987	0.560182	1020.24	1822.71	4953.13	1730.6	1421.47	3341.86
7656	ENSMUSG00000013974	Mcemp1	mast cell expressed membrane protein 1 [Source:MGI Symbol;Acc:MGI:1916439]	277.629	5.18942	0.00678705	0.206731	6.29131	23.316	1048.13	32.7796	14.8037	540.454
7664	ENSMUSG00000089665	Fcor	Foxo1 corepressor [Source:MGI Symbol;Acc:MGI:1915484]	14.2878	4.73363	0.00567609	0.186002	1.04855	1.01374	52.5674	2.52151	1.03115	27.5444
7670	ENSMUSG00000047880	Cxcr5	chemokine (C-X-C motif) receptor 5 [Source:MGI Symbol;Acc:MGI:103567]	1147.59	1.63767	0.000377027	0.0393979	711.966	404.483	1906.37	1567.54	558.224	1736.95
7671	ENSMUSG00000102051	I830127L07Rik	RIKEN cDNA I830127L07 gene [Source:MGI Symbol;Acc:MGI:3612406]	80.7443	3.04543	0.000762608	0.0577646	10.4855	24.3298	247.818	40.3441	17.4076	144.081
7674	ENSMUSG00000026986	Hnmt	histamine N-methyltransferase [Source:MGI Symbol;Acc:MGI:2153181]	59.9666	3.40106	0.00476268	0.168769	13.6312	7.09619	212.415	6.72402	10.3637	109.57
7679	ENSMUSG00000044165	Bcl2l15	BCLl2-like 15 [Source:MGI Symbol;Acc:MGI:2685412]	45.4176	1.63193	0.0100325	0.259252	22.0196	22.3023	67.5866	69.7618	22.1609	68.6742
7680	ENSMUSG00000025854	Fam20c	family with sequence similarity 20, member C [Source:MGI Symbol;Acc:MGI:2136853]	27.0074	3.81346	0.00373077	0.143669	1.04855	6.08244	93.3339	7.56453	3.5655	50.4492
7693	ENSMUSG00000003283	Hck	hemopoietic cell kinase [Source:MGI Symbol;Acc:MGI:96052]	385.178	3.62484	0.000216092	0.0289119	27.2623	88.1955	1330.28	94.9768	57.7289	712.626
7711	ENSMUSG00000060591	Ifitm2	interferon induced transmembrane protein 2 [Source:MGI Symbol;Acc:MGI:1933382]	680.53	2.3792	0.00333484	0.136016	146.797	291.957	2009.36	274.004	219.377	1141.68
7727	ENSMUSG00000025491	Ifitm1	interferon induced transmembrane protein 1 [Source:MGI Symbol;Acc:MGI:1915963]	901.948	3.48783	0.000275403	0.032584	190.836	104.415	3136.88	175.665	147.626	1656.27
7738	ENSMUSG00000032575	Manf	mesencephalic astrocyte-derived neurotrophic factor [Source:MGI Symbol;Acc:MGI:1922090]	3065.66	1.4659	0.0373019	0.539954	1830.77	1428.36	7565.41	1438.1	1629.57	4501.75
7743	ENSMUSG00000004864	Mapk13	mitogen-activated protein kinase 13 [Source:MGI Symbol;Acc:MGI:1346864]	64.2046	4.91152	0.000178819	0.0260988	4.1942	4.05496	243.526	5.04302	4.12458	124.285
7763	ENSMUSG00000006611	Hfe	hemochromatosis [Source:MGI Symbol;Acc:MGI:109191]	75.4094	2.2341	0.0199226	0.381381	33.5536	19.2611	225.289	23.5341	26.4074	124.411
7772	ENSMUSG00000025492	Ifitm3	interferon induced transmembrane protein 3 [Source:MGI Symbol;Acc:MGI:1913391]	1133.84	3.40627	0.000194348	0.0272773	108.001	282.834	3823.47	321.072	195.417	2072.27
7790	ENSMUSG00000059108	Ifitm6	interferon induced transmembrane protein 6 [Source:MGI Symbol;Acc:MGI:2686976]	671.165	5.84494	0.00648537	0.202271	8.38841	37.5084	2602.62	36.1416	22.9484	1319.38
7799	ENSMUSG00000022582	Ly6g	lymphocyte antigen 6 complex, locus G [Source:MGI Symbol;Acc:MGI:109440]	295.534	6.0691	0.00655936	0.202816	3.14565	14.1924	1152.19	12.6075	8.66901	582.399
7845	ENSMUSG00000028524	Sgip1	SH3-domain GRB2-like (endophilin) interacting protein 1 [Source:MGI Symbol;Acc:MGI:1920344]	40.7325	2.14272	0.0312143	0.494866	18.8739	11.1511	116.936	15.9696	15.0125	66.4526
7863	ENSMUSG00000039899	Fgl2	fibrinogen-like protein 2 [Source:MGI Symbol;Acc:MGI:103266]	526.937	1.98866	0.0153394	0.329728	224.39	199.707	1510.51	173.144	212.048	841.825
7872	ENSMUSG00000040950	Mgl2	macrophage galactose N-acetyl-galactosamine specific lectin 2 [Source:MGI Symbol;Acc:MGI:2385729]	142.118	3.98452	0.000464115	0.0451991	8.38841	25.3435	517.091	17.6506	16.866	267.371
7918	ENSMUSG00000020891	Alox8	arachidonate 8-lipoxygenase [Source:MGI Symbol;Acc:MGI:1098228]	35.6192	1.50062	0.0349416	0.521632	19.9225	17.2336	63.2954	42.0252	18.578	52.6603
7926	ENSMUSG00000028523	Tctex1d1	Tctex1 domain containing 1 [Source:MGI Symbol;Acc:MGI:1914594]	20.1761	4.2018	0.0060073	0.192395	3.14565	1.01374	74.0234	2.52151	2.0797	38.2725
7976	ENSMUSG00000059325	Hopx	HOP homeobox [Source:MGI Symbol;Acc:MGI:1916782]	106.845	2.15269	0.00434882	0.158416	39.8449	38.5222	284.293	64.7187	39.1835	174.506
7979	ENSMUSG00000026072	Il1r1	interleukin 1 receptor, type I [Source:MGI Symbol;Acc:MGI:96545]	265.22	1.53925	0.0014691	0.0840679	114.292	157.13	478.47	310.986	135.711	394.728
7996	ENSMUSG00000005339	Fcer1a	Fc receptor, IgE, high affinity I, alpha polypeptide [Source:MGI Symbol;Acc:MGI:95494]	55.6054	3.85537	0.000820995	0.0608983	4.1942	10.1374	196.323	11.767	7.16581	104.045
7999	ENSMUSG00000029322	Plac8	placenta-specific 8 [Source:MGI Symbol;Acc:MGI:2445289]	4235.49	3.9031	0.0231106	0.41933	582.994	478.486	15320.7	559.775	530.74	7940.24
8004	ENSMUSG00000039891	Txlnb	taxilin beta [Source:MGI Symbol;Acc:MGI:2671945]	36.3267	1.38936	0.0466437	0.613742	19.9225	20.2748	42.9121	62.1972	20.0986	52.5547
8050	ENSMUSG00000071637	Cebpd	CCAAT/enhancer binding protein (C/EBP), delta [Source:MGI Symbol;Acc:MGI:103573]	206.388	3.28457	0.000488122	0.0464656	22.0196	54.742	686.594	62.1972	38.3808	374.396
8119	ENSMUSG00000044103	Il1f9	interleukin 1 family, member 9 [Source:MGI Symbol;Acc:MGI:2449929]	95.5754	5.508	0.00910344	0.249118	3.14565	5.0687	369.044	5.04302	4.10718	187.044
8126	ENSMUSG00000026656	Fcgr2b	Fc receptor, IgG, low affinity IIb [Source:MGI Symbol;Acc:MGI:95499]	148.427	3.19139	0.000555871	0.0485945	22.0196	36.4947	488.126	47.0682	29.2571	267.597
8170	ENSMUSG00000028988	Ctnnbip1	catenin beta interacting protein 1 [Source:MGI Symbol;Acc:MGI:1915756]	72.3192	1.94082	0.00345204	0.13843	26.2138	33.4534	159.848	69.7618	29.8336	114.805
8179	ENSMUSG00000071552	Tigit	T cell immunoreceptor with Ig and ITIM domains [Source:MGI Symbol;Acc:MGI:3642260]	512.546	1.84186	7.95e-06	0.00396628	247.458	199.707	862.534	740.483	223.582	801.509
8215	ENSMUSG00000048277	Syngr2	synaptogyrin 2 [Source:MGI Symbol;Acc:MGI:1328324]	1409.67	1.01047	0.0472751	0.61926	851.423	1018.81	2595.11	1173.34	935.116	1884.23
8241	ENSMUSG00000038936	Sccpdh	saccharopine dehydrogenase (putative) [Source:MGI Symbol;Acc:MGI:1924486]	108.188	1.88537	0.00419045	0.154217	56.6218	35.4809	245.672	94.9768	46.0513	170.324
8254	ENSMUSG00000044734	Serpinb1a	serine (or cysteine) peptidase inhibitor, clade B, member 1a [Source:MGI Symbol;Acc:MGI:1913472]	1398.74	4.20745	0.0163499	0.343709	134.215	153.075	5138.73	168.941	143.645	2653.83
8280	ENSMUSG00000030774	Pak1	p21 (RAC1) activated kinase 1 [Source:MGI Symbol;Acc:MGI:1339975]	295.393	1.70669	0.0182261	0.369059	127.923	149.02	754.181	150.45	138.472	452.315
8289	ENSMUSG00000026285	Pdcd1	programmed cell death 1 [Source:MGI Symbol;Acc:MGI:104879]	1320.64	1.61698	0.000560195	0.0486046	829.404	469.362	2277.56	1706.22	649.383	1991.89
8312	ENSMUSG00000030137	Tuba8	tubulin, alpha 8 [Source:MGI Symbol;Acc:MGI:1858225]	87.4603	3.31111	0.000707151	0.0550194	16.7768	15.2061	291.803	26.0556	15.9915	158.929
8316	ENSMUSG00000024737	Slc15a3	solute carrier family 15, member 3 [Source:MGI Symbol;Acc:MGI:1929691]	127.519	2.55969	0.000555244	0.0485945	26.2138	47.6458	345.443	90.7743	36.9298	218.109
8335	ENSMUSG00000045010	Gm4779	predicted gene 4779 [Source:MGI Symbol;Acc:MGI:3646776]	4.83289	5.67728	0.0468465	NA	0	0	0	19.3316	0	9.66579
8356	ENSMUSG00000019122	Ccl9	chemokine (C-C motif) ligand 9 [Source:MGI Symbol;Acc:MGI:104533]	293.863	2.97512	0.000898567	0.0630582	53.4761	79.0718	958.013	84.8908	66.2739	521.452
8363	ENSMUSG00000102918	Pcdhgc3	protocadherin gamma subfamily C, 3 [Source:MGI Symbol;Acc:MGI:1935201]	26.7023	2.25863	0.00792794	0.228363	5.24275	13.1786	47.2033	41.1846	9.21069	44.194
8388	ENSMUSG00000026830	Ermn	ermin, ERM-like protein [Source:MGI Symbol;Acc:MGI:1925017]	22.1445	7.86682	0.0446863	0.598652	0	0	86.8971	1.68101	0	44.289
8398	ENSMUSG00000018927	Ccl6	chemokine (C-C motif) ligand 6 [Source:MGI Symbol;Acc:MGI:98263]	124.519	3.00594	0.00283746	0.122353	9.43696	45.6183	400.156	42.8657	27.5276	221.511
8444	ENSMUSG00000062991	Nrg1	neuregulin 1 [Source:MGI Symbol;Acc:MGI:96083]	95.9555	3.86079	6.94e-05	0.0146078	10.4855	14.1924	327.205	31.9391	12.3389	179.572
8450	ENSMUSG00000004609	Cd33	CD33 antigen [Source:MGI Symbol;Acc:MGI:99440]	151.234	4.07918	3.29e-05	0.00940648	8.38841	25.3435	522.455	48.7492	16.866	285.602
8457	ENSMUSG00000109675	Nxpe1-ps	neurexophilin and PC-esterase domain family, member 1, pseudogene [Source:MGI Symbol;Acc:MGI:3646632]	77.1525	1.68967	0.00224187	0.104543	31.4565	41.5634	113.717	121.873	36.51	117.795
8485	ENSMUSG00000097814	Panct2	pluripotency-associated noncoding transcript 2 [Source:MGI Symbol;Acc:MGI:3643517]	17.866	4.04073	0.00571674	0.186002	0	4.05496	59.0042	8.40503	2.02748	33.7046
8490	ENSMUSG00000040693	Slco4c1	solute carrier organic anion transporter family, member 4C1 [Source:MGI Symbol;Acc:MGI:2442784]	67.7145	5.70923	0.0275792	0.471001	0	5.0687	253.182	12.6075	2.53435	132.895
8508	ENSMUSG00000006301	Tmbim1	transmembrane BAX inhibitor motif containing 1 [Source:MGI Symbol;Acc:MGI:1916910]	137.359	1.25202	0.0311559	0.494866	63.9616	98.3329	258.546	128.597	81.1472	193.571
8517	ENSMUSG00000086544	Chn1os3	chimerin 1, opposite strand 3 [Source:MGI Symbol;Acc:MGI:3705094]	22.2342	2.13587	0.0121846	0.287846	7.33986	9.12367	39.6937	32.7796	8.23176	36.2367
8518	ENSMUSG00000056486	Chn1	chimerin 1 [Source:MGI Symbol;Acc:MGI:1915674]	19.374	1.99719	0.0337122	0.515624	8.38841	7.09619	41.8393	20.1721	7.7423	31.0057
8524	ENSMUSG00000048612	Myof	myoferlin [Source:MGI Symbol;Acc:MGI:1919192]	61.5149	2.22873	0.00855061	0.240021	17.8254	25.3435	168.43	34.4606	21.5844	101.445
8564	ENSMUSG00000086152	Gm11454	predicted gene 11454 [Source:MGI Symbol;Acc:MGI:3650530]	40.5067	1.64419	0.0145397	0.318339	23.0681	16.2199	62.2226	60.5162	19.644	61.3694
8568	ENSMUSG00000079481	Nhsl2	NHS-like 2 [Source:MGI Symbol;Acc:MGI:3645090]	189.916	1.83903	0.0116004	0.279508	47.1848	118.608	460.233	133.64	82.8962	296.936
8570	ENSMUSG00000069516	Lyz2	lysozyme 2 [Source:MGI Symbol;Acc:MGI:96897]	5214.55	3.62657	5.31e-05	0.0126433	336.585	1225.61	17411.6	1884.41	781.099	9648
8571	ENSMUSG00000075702	Selenom	selenoprotein M [Source:MGI Symbol;Acc:MGI:2149786]	91.3037	2.60058	0.00195925	0.0963869	28.3109	23.316	268.201	45.3872	25.8135	156.794
8574	ENSMUSG00000074607	Tox2	TOX high mobility group box family member 2 [Source:MGI Symbol;Acc:MGI:3611233]	444.183	2.08029	2.92e-07	0.000278332	157.283	182.473	728.433	708.544	169.878	718.489
8607	ENSMUSG00000033192	Lpcat2	lysophosphatidylcholine acyltransferase 2 [Source:MGI Symbol;Acc:MGI:3606214]	67.6362	3.95651	0.00088921	0.062804	3.14565	13.1786	242.454	11.767	8.16214	127.11
8649	ENSMUSG00000069792	Wfdc17	WAP four-disulfide core domain 17 [Source:MGI Symbol;Acc:MGI:3649773]	269.753	7.44506	0.00125501	0.0768787	2.0971	4.05496	1065.29	7.56453	3.07603	536.429
8686	ENSMUSG00000029373	Pf4	platelet factor 4 [Source:MGI Symbol;Acc:MGI:1888711]	41.1797	2.29601	0.00752993	0.220477	12.5826	15.2061	108.353	28.5771	13.8944	68.4651
8687	ENSMUSG00000046207	Pik3r6	phosphoinositide-3-kinase regulatory subunit 5 [Source:MGI Symbol;Acc:MGI:2144613]	73.6896	2.67934	0.00644736	0.20197	5.24275	34.4672	211.342	43.7062	19.855	127.524
8694	ENSMUSG00000039153	Runx2	runt related transcription factor 2 [Source:MGI Symbol;Acc:MGI:99829]	436.153	1.41752	0.00337509	0.136557	171.962	303.109	719.851	549.689	237.535	634.77
8708	ENSMUSG00000034485	Uaca	uveal autoantigen with coiled-coil domains and ankyrin repeats [Source:MGI Symbol;Acc:MGI:1919815]	9.11913	3.4289	0.0339438	NA	1.04855	2.02748	30.0385	3.36201	1.53802	16.7003
8710	ENSMUSG00000031497	Tnfsf13b	tumor necrosis factor (ligand) superfamily, member 13b [Source:MGI Symbol;Acc:MGI:1344376]	35.4031	1.96282	0.0122627	0.289213	13.6312	15.2061	78.3146	34.4606	14.4186	56.3876
8769	ENSMUSG00000042265	Trem1	triggering receptor expressed on myeloid cells 1 [Source:MGI Symbol;Acc:MGI:1930005]	50.661	4.56573	0.000403893	0.0415981	2.0971	6.08244	187.741	6.72402	4.08977	97.2323
8793	ENSMUSG00000034855	Cxcl10	chemokine (C-X-C motif) ligand 10 [Source:MGI Symbol;Acc:MGI:1352450]	61.5151	2.05055	0.0114328	0.27694	35.6507	12.1649	146.974	51.2707	23.9078	99.1224
8826	ENSMUSG00000026193	Fn1	fibronectin 1 [Source:MGI Symbol;Acc:MGI:95566]	559.488	1.73234	0.0384412	0.548678	49.2819	468.348	1027.75	692.575	258.815	860.16
8866	ENSMUSG00000026981	Il1rn	interleukin 1 receptor antagonist [Source:MGI Symbol;Acc:MGI:96547]	37.1821	3.90368	0.000685286	0.0540721	5.24275	4.05496	127.664	11.767	4.64886	69.7153
8874	ENSMUSG00000020407	Upp1	uridine phosphorylase 1 [Source:MGI Symbol;Acc:MGI:1097668]	65.7782	2.83824	0.0139032	0.310513	25.1652	7.09619	219.925	10.9265	16.1307	115.426
8914	ENSMUSG00000030917	Tmem159	transmembrane protein 159 [Source:MGI Symbol;Acc:MGI:1925752]	54.254	1.52637	0.0478333	0.620273	32.5051	23.316	123.372	37.8226	27.9106	80.5975
8918	ENSMUSG00000026068	Il18rap	interleukin 18 receptor accessory protein [Source:MGI Symbol;Acc:MGI:1338888]	654.1	1.02395	0.0256736	0.448771	478.139	384.208	1094.26	659.795	431.174	877.027
8927	ENSMUSG00000033565	Rbfox2	RNA binding protein, fox-1 homolog (C. elegans) 2 [Source:MGI Symbol;Acc:MGI:1933973]	27.139	1.75659	0.0437111	0.589497	11.5341	13.1786	61.1498	22.6936	12.3563	41.9217
8937	ENSMUSG00000060063	Alox5ap	arachidonate 5-lipoxygenase activating protein [Source:MGI Symbol;Acc:MGI:107505]	431.517	3.64086	0.000133425	0.0212234	39.8449	88.1955	1495.49	102.541	64.0202	799.015
8938	ENSMUSG00000033508	Asprv1	aspartic peptidase, retroviral-like 1 [Source:MGI Symbol;Acc:MGI:1915105]	144.745	3.90665	0.000750627	0.0574651	20.971	15.2061	531.038	11.767	18.0886	271.402
8946	ENSMUSG00000057719	Sh3rf2	SH3 domain containing ring finger 2 [Source:MGI Symbol;Acc:MGI:2444628]	84.4934	1.77186	0.00204188	0.0987552	45.0877	31.426	155.556	105.903	38.2568	130.73
8970	ENSMUSG00000030474	Siglece	sialic acid binding Ig-like lectin E [Source:MGI Symbol;Acc:MGI:1932475]	82.943	3.63896	0.00101306	0.0674826	8.38841	16.2199	292.875	14.2886	12.3041	153.582
8981	ENSMUSG00000043740	B430306N03Rik	RIKEN cDNA B430306N03 gene [Source:MGI Symbol;Acc:MGI:2443478]	130.226	1.64448	0.0353973	0.526218	41.942	84.1405	325.059	69.7618	63.0413	197.411
9025	ENSMUSG00000061825	Ces2c	carboxylesterase 2C [Source:MGI Symbol;Acc:MGI:2385905]	159.818	1.93753	8.2e-05	0.0160097	77.5928	54.742	280.002	226.936	66.1674	253.469
9045	ENSMUSG00000023015	Racgap1	Rac GTPase-activating protein 1 [Source:MGI Symbol;Acc:MGI:1349423]	958.959	1.16583	0.04089	0.568332	317.711	864.721	1552.35	1101.06	591.216	1326.7
9055	ENSMUSG00000023992	Trem2	triggering receptor expressed on myeloid cells 2 [Source:MGI Symbol;Acc:MGI:1913150]	26.4836	3.76149	0.00160437	0.0880029	5.24275	2.02748	86.8971	11.767	3.63512	49.3321
9057	ENSMUSG00000066861	Oas1g	2'-5' oligoadenylate synthetase 1G [Source:MGI Symbol;Acc:MGI:97429]	17.4767	3.99877	0.0093437	0.251643	1.04855	3.04122	63.2954	2.52151	2.04489	32.9085
9070	ENSMUSG00000050966	Lin28a	lin-28 homolog A (C. elegans) [Source:MGI Symbol;Acc:MGI:1890546]	52.1746	6.07469	0.0255238	0.447245	0	3.04122	200.614	5.04302	1.52061	102.829
9081	ENSMUSG00000051748	Wfdc21	WAP four-disulfide core domain 21 [Source:MGI Symbol;Acc:MGI:1913357]	685.65	6.32851	0.00399632	0.148988	7.33986	26.3573	2682.01	26.8961	16.8486	1354.45
9088	ENSMUSG00000021485	Mxd3	Max dimerization protein 3 [Source:MGI Symbol;Acc:MGI:104987]	124.505	1.24738	0.0371648	0.538514	45.0877	102.388	205.978	144.567	73.7378	175.272
9103	ENSMUSG00000028268	Gbp3	guanylate binding protein 3 [Source:MGI Symbol;Acc:MGI:1926263]	851.09	1.20476	0.0377884	0.544245	639.616	390.29	1719.7	654.752	514.953	1187.23
9106	ENSMUSG00000021587	Pcsk1	proprotein convertase subtilisin/kexin type 1 [Source:MGI Symbol;Acc:MGI:97511]	45.4023	4.39034	5.89e-08	6.03e-05	5.24275	3.04122	90.1155	83.2098	4.14199	86.6626
9129	ENSMUSG00000028007	Snx7	sorting nexin 7 [Source:MGI Symbol;Acc:MGI:1923811]	30.379	2.46666	0.0199269	0.381381	9.43696	9.12367	91.1883	11.767	9.28031	51.4777
9165	ENSMUSG00000022237	Ankrd33b	ankyrin repeat domain 33B [Source:MGI Symbol;Acc:MGI:1917904]	36.7322	2.30759	0.0171394	0.354578	8.38841	16.2199	102.989	19.3316	12.3041	61.1603
9169	ENSMUSG00000020323	Prss57	protease, serine 57 [Source:MGI Symbol;Acc:MGI:1920356]	283.283	4.48877	0.0135745	0.305206	19.9225	28.3847	1054.57	30.2581	24.1536	542.412
9226	ENSMUSG00000060131	Atp8b4	ATPase, class I, type 8B, member 4 [Source:MGI Symbol;Acc:MGI:1859664]	1468.6	1.43465	0.0420255	0.578497	813.676	772.47	3609.98	678.286	793.073	2144.13
9236	ENSMUSG00000052776	Oas1a	2'-5' oligoadenylate synthetase 1A [Source:MGI Symbol;Acc:MGI:2180860]	321.058	1.9699	0.000198559	0.027373	105.904	155.102	676.939	346.287	130.503	511.613
9252	ENSMUSG00000000204	Slfn4	schlafen 4 [Source:MGI Symbol;Acc:MGI:1329010]	529.037	5.42685	0.00579608	0.186884	12.5826	35.4809	2024.38	43.7062	24.0318	1034.04
9255	ENSMUSG00000026247	Ecel1	endothelin converting enzyme-like 1 [Source:MGI Symbol;Acc:MGI:1343461]	35.6443	2.65172	0.00418609	0.154217	7.33986	12.1649	98.6979	24.3746	9.75237	61.5362
9277	ENSMUSG00000097848	Gm807	predicted gene 807 [Source:MGI Symbol;Acc:MGI:2685653]	4.50134	5.56131	0.0304163	NA	0	0	17.1649	0.840503	0	9.00268
9299	ENSMUSG00000028238	Atp6v0d2	ATPase, H+ transporting, lysosomal V0 subunit D2 [Source:MGI Symbol;Acc:MGI:1924415]	29.3652	3.08526	0.000580643	0.0495446	5.24275	7.09619	74.0234	31.0986	6.16947	52.561
9328	ENSMUSG00000020439	Smtn	smoothelin [Source:MGI Symbol;Acc:MGI:1354727]	130.698	1.84181	0.000832132	0.0614062	41.942	71.9756	242.454	166.42	56.9588	204.437
9336	ENSMUSG00000039005	Tlr4	toll-like receptor 4 [Source:MGI Symbol;Acc:MGI:96824]	87.7314	3.54614	0.00079782	0.0597989	7.33986	20.2748	301.458	21.8531	13.8073	161.655
9344	ENSMUSG00000035273	Hpse	heparanase [Source:MGI Symbol;Acc:MGI:1343124]	133.031	2.39596	0.00178762	0.0937422	20.971	63.8657	342.224	105.063	42.4183	223.644
9346	ENSMUSG00000029994	Anxa4	annexin A4 [Source:MGI Symbol;Acc:MGI:88030]	168.586	1.29851	0.0494653	0.629654	94.3696	100.36	371.19	108.425	97.365	239.807
9355	ENSMUSG00000031884	Ces2d-ps	carboxylesterase 2D, pseudogene [Source:MGI Symbol;Acc:MGI:3704319]	24.7228	1.92578	0.0167683	0.348917	10.4855	10.1374	35.4025	42.8657	10.3115	39.1341
9365	ENSMUSG00000039693	Msantd3	Myb/SANT-like DNA-binding domain containing 3 [Source:MGI Symbol;Acc:MGI:1913915]	98.9655	4.51913	2.66e-05	0.00847119	9.43696	7.09619	358.316	21.0126	8.26657	189.664
9370	ENSMUSG00000047293	Gpr15	G protein-coupled receptor 15 [Source:MGI Symbol;Acc:MGI:1918473]	115.138	1.80323	0.0026221	0.115001	65.0102	37.5084	232.798	125.235	51.2593	179.017
9377	ENSMUSG00000052749	Trim30b	tripartite motif-containing 30B [Source:MGI Symbol;Acc:MGI:4821256]	118.95	3.85734	0.000370968	0.0390499	7.33986	23.316	421.612	23.5341	15.3279	222.573
9410	ENSMUSG00000001128	Cfp	complement factor properdin [Source:MGI Symbol;Acc:MGI:97545]	409.458	1.34972	0.0450348	0.602015	155.186	306.15	915.101	261.396	230.668	588.249
9422	ENSMUSG00000071715	Ncf4	neutrophil cytosolic factor 4 [Source:MGI Symbol;Acc:MGI:109186]	1512.43	1.02069	0.0476333	0.620273	1008.71	988.397	2832.2	1220.41	998.552	2026.31
9442	ENSMUSG00000002489	Tiam1	T cell lymphoma invasion and metastasis 1 [Source:MGI Symbol;Acc:MGI:103306]	1583.8	1.11213	0.00502627	0.172396	870.297	1133.36	2307.6	2023.93	1001.83	2165.77
9453	ENSMUSG00000000253	Gmpr	guanosine monophosphate reductase [Source:MGI Symbol;Acc:MGI:1913605]	39.608	2.51427	0.0209911	0.394369	6.29131	17.2336	122.3	12.6075	11.7624	67.4536
9458	ENSMUSG00000022469	Rapgef3	Rap guanine nucleotide exchange factor (GEF) 3 [Source:MGI Symbol;Acc:MGI:2441741]	61.7168	1.93729	0.0247096	0.438342	9.43696	41.5634	143.756	52.1112	25.5002	97.9334
9487	ENSMUSG00000039959	Hip1	huntingtin interacting protein 1 [Source:MGI Symbol;Acc:MGI:1099804]	211.331	1.65669	0.000611859	0.0506322	81.787	121.649	363.68	278.207	101.718	320.943
9532	ENSMUSG00000030747	Dgat2	diacylglycerol O-acyltransferase 2 [Source:MGI Symbol;Acc:MGI:1915050]	131.06	4.94532	2.05e-05	0.00699669	7.33986	9.12367	493.49	14.2886	8.23176	253.889
9540	ENSMUSG00000038679	Trps1	transcriptional repressor GATA binding 1 [Source:MGI Symbol;Acc:MGI:1927616]	191.497	1.39792	0.00328464	0.134736	115.341	95.2916	325.059	230.298	105.316	277.679
9599	ENSMUSG00000078122	F630028O10Rik	RIKEN cDNA F630028O10 gene [Source:MGI Symbol;Acc:MGI:3641813]	128.987	2.18381	0.00947068	0.252481	20.971	71.9756	346.515	76.4858	46.4733	211.501
9603	ENSMUSG00000028494	Plin2	perilipin 2 [Source:MGI Symbol;Acc:MGI:87920]	538.505	1.34099	0.039558	0.558494	249.555	359.878	1217.63	326.956	304.717	772.294
9615	ENSMUSG00000081723	Gm15931	predicted gene 15931 [Source:MGI Symbol;Acc:MGI:3805553]	30.2177	3.01436	0.00866322	0.242232	2.0971	11.1511	93.3339	14.2886	6.62413	53.8112
9622	ENSMUSG00000042064	Myo3b	myosin IIIB [Source:MGI Symbol;Acc:MGI:2448580]	136.038	1.00778	0.0355367	0.526958	101.709	79.0718	175.94	187.432	90.3906	181.686
9629	ENSMUSG00000073555	Gm4951	predicted gene 4951 [Source:MGI Symbol;Acc:MGI:3644953]	25.3394	2.25542	0.00618591	0.196358	10.4855	7.09619	37.5481	46.2277	8.79085	41.8879
9630	ENSMUSG00000027360	Hdc	histidine decarboxylase [Source:MGI Symbol;Acc:MGI:96062]	369.856	4.0851	3.95e-05	0.0101071	35.6507	46.6321	1332.42	64.7187	41.1414	698.57
9639	ENSMUSG00000030470	Csrp3	cysteine and glycine-rich protein 3 [Source:MGI Symbol;Acc:MGI:1330824]	11.1365	2.92174	0.0380456	NA	3.14565	2.02748	34.3297	5.04302	2.58657	19.6864
9648	ENSMUSG00000021880	Rnase6	ribonuclease, RNase A family, 6 [Source:MGI Symbol;Acc:MGI:1925666]	144.958	1.39288	0.0316701	0.497137	78.6413	81.0993	317.55	102.541	79.8703	210.046
9649	ENSMUSG00000020656	Grhl1	grainyhead like transcription factor 1 [Source:MGI Symbol;Acc:MGI:2182540]	128.211	1.01159	0.0321638	0.503231	83.8841	86.168	166.285	176.506	85.026	171.395
9660	ENSMUSG00000073490	Ifi207	interferon activated gene 207 [Source:MGI Symbol;Acc:MGI:2138302]	16.14	2.78316	0.0156218	0.333436	1.04855	7.09619	35.4025	21.0126	4.07237	28.2075
9672	ENSMUSG00000032786	Alas1	aminolevulinic acid synthase 1 [Source:MGI Symbol;Acc:MGI:87989]	1125.09	2.05742	0.00534337	0.179567	391.11	480.513	3114.35	514.388	435.811	1814.37
9682	ENSMUSG00000028602	Tnfrsf8	tumor necrosis factor receptor superfamily, member 8 [Source:MGI Symbol;Acc:MGI:99908]	106.063	1.34581	0.0126967	0.294453	62.9131	56.7695	187.741	116.83	59.8413	152.285
9709	ENSMUSG00000020120	Plek	pleckstrin [Source:MGI Symbol;Acc:MGI:1860485]	390.815	1.9496	0.00160781	0.0880029	152.04	169.295	949.431	292.495	160.667	620.963
9717	ENSMUSG00000041831	Sytl3	synaptotagmin-like 3 [Source:MGI Symbol;Acc:MGI:1933367]	159.541	1.41217	0.00215521	0.101856	91.2239	83.1267	216.706	247.108	87.1753	231.907
9736	ENSMUSG00000034156	Tspoap1	TSPO associated protein 1 [Source:MGI Symbol;Acc:MGI:2450877]	321.93	1.40232	0.0287335	0.47413	136.312	216.941	713.414	221.052	176.626	467.233
9786	ENSMUSG00000040204	Pclaf	PCNA clamp associated factor [Source:MGI Symbol;Acc:MGI:1915276]	1246.08	1.57805	0.0146642	0.319492	470.799	779.567	2928.75	805.202	625.183	1866.98
9796	ENSMUSG00000035863	Palm	paralemmin [Source:MGI Symbol;Acc:MGI:1261814]	293.107	2.37134	0.00239517	0.109388	67.1073	122.663	838.932	143.726	94.885	491.329
9837	ENSMUSG00000053414	Hunk	hormonally upregulated Neu-associated kinase [Source:MGI Symbol;Acc:MGI:1347352]	17.0057	4.99372	0.00165397	0.0888683	1.04855	1.01374	60.077	5.88352	1.03115	32.9803
9844	ENSMUSG00000022844	Pdia5	protein disulfide isomerase associated 5 [Source:MGI Symbol;Acc:MGI:1919849]	74.6114	2.33131	0.0148505	0.322611	22.0196	27.371	226.362	22.6936	24.6953	124.528
9855	ENSMUSG00000009628	Tex15	testis expressed gene 15 [Source:MGI Symbol;Acc:MGI:1934816]	58.5243	2.32229	0.000488915	0.0464656	12.5826	26.3573	109.426	85.7313	19.4699	97.5786
9868	ENSMUSG00000019564	Arid3a	AT rich interactive domain 3A (BRIGHT-like) [Source:MGI Symbol;Acc:MGI:1328360]	605.68	1.20736	0.0188543	0.373337	335.536	396.373	1155.41	535.4	365.954	845.405
9871	ENSMUSG00000022496	Tnfrsf17	tumor necrosis factor receptor superfamily, member 17 [Source:MGI Symbol;Acc:MGI:1343050]	92.0151	2.82803	0.000556684	0.0485945	23.0681	22.3023	271.419	51.2707	22.6852	161.345
9873	ENSMUSG00000032041	Tirap	toll-interleukin 1 receptor (TIR) domain-containing adaptor protein [Source:MGI Symbol;Acc:MGI:2152213]	152.923	1.29323	0.0369876	0.537033	81.787	95.2916	318.623	115.989	88.5393	217.306
9874	ENSMUSG00000060044	Tmem26	transmembrane protein 26 [Source:MGI Symbol;Acc:MGI:2143537]	8.09093	3.22959	0.0346253	NA	2.0971	1.01374	22.5289	6.72402	1.55542	14.6264
9884	ENSMUSG00000026764	Kif5c	kinesin family member 5C [Source:MGI Symbol;Acc:MGI:1098269]	169.835	1.55437	0.00187372	0.094785	68.1558	104.415	220.997	285.771	86.2856	253.384
9891	ENSMUSG00000026131	Dst	dystonin [Source:MGI Symbol;Acc:MGI:104627]	1279.2	1.0821	0.0052354	0.177187	805.287	836.336	1551.27	1923.91	820.812	1737.59
9900	ENSMUSG00000030659	Nucb2	nucleobindin 2 [Source:MGI Symbol;Acc:MGI:1858179]	336.112	1.75043	0.0345392	0.521036	206.565	101.374	912.956	123.554	153.969	518.255
9925	ENSMUSG00000031503	Col4a2	collagen, type IV, alpha 2 [Source:MGI Symbol;Acc:MGI:88455]	16.3807	2.80619	0.0408623	0.568332	1.04855	7.09619	51.4946	5.88352	4.07237	28.689
9936	ENSMUSG00000017002	Slpi	secretory leukocyte peptidase inhibitor [Source:MGI Symbol;Acc:MGI:109297]	2805.82	3.02866	6.84e-05	0.0146078	595.577	629.533	8750.86	1247.31	612.555	4999.08
9945	ENSMUSG00000000730	Dnmt3l	DNA (cytosine-5-)-methyltransferase 3-like [Source:MGI Symbol;Acc:MGI:1859287]	11.2003	5.39574	0.0133726	NA	1.04855	0	42.9121	0.840503	0.524275	21.8763
9966	ENSMUSG00000009292	Trpm2	transient receptor potential cation channel, subfamily M, member 2 [Source:MGI Symbol;Acc:MGI:1351901]	52.3291	2.71094	0.00242335	0.109722	8.38841	19.2611	148.047	33.6201	13.8247	90.8335
9975	ENSMUSG00000026062	Slc9a2	solute carrier family 9 (sodium/hydrogen exchanger), member 2 [Source:MGI Symbol;Acc:MGI:105075]	3.46444	5.18654	0.0368948	NA	0	0	9.65523	4.20252	0	6.92887
9977	ENSMUSG00000054385	Ceacam2	carcinoembryonic antigen-related cell adhesion molecule 2 [Source:MGI Symbol;Acc:MGI:1347246]	65.8913	3.81763	0.000416736	0.042312	5.24275	12.1649	228.507	17.6506	8.70382	123.079
9990	ENSMUSG00000003518	Dusp3	dual specificity phosphatase 3 (vaccinia virus phosphatase VH1-related) [Source:MGI Symbol;Acc:MGI:1919599]	37.7046	1.79251	0.0342799	0.52028	7.33986	26.3573	75.0962	42.0252	16.8486	58.5607
10001	ENSMUSG00000040964	Arhgef10l	Rho guanine nucleotide exchange factor (GEF) 10-like [Source:MGI Symbol;Acc:MGI:1920004]	74.6672	2.33788	0.00497823	0.171318	16.7768	32.4397	204.905	44.5467	24.6083	124.726
10029	ENSMUSG00000026809	Spaca9	sperm acrosome associated 9 [Source:MGI Symbol;Acc:MGI:1917237]	8.12683	3.23961	0.0275562	NA	2.0971	1.01374	19.3105	10.086	1.55542	14.6982
10032	ENSMUSG00000005800	Mmp8	matrix metallopeptidase 8 [Source:MGI Symbol;Acc:MGI:1202395]	526.017	5.74014	0.00765269	0.222675	3.14565	35.4809	2008.29	57.1542	19.3133	1032.72
10053	ENSMUSG00000045790	Ccdc149	coiled-coil domain containing 149 [Source:MGI Symbol;Acc:MGI:2685293]	8.07586	4.90929	0.0181436	NA	1.04855	0	27.8929	3.36201	0.524275	15.6274
10069	ENSMUSG00000031584	Gsr	glutathione reductase [Source:MGI Symbol;Acc:MGI:95804]	1075.03	1.57583	0.0210859	0.395112	437.246	642.712	2632.66	587.512	539.979	1610.09
10072	ENSMUSG00000074272	Ceacam1	carcinoembryonic antigen-related cell adhesion molecule 1 [Source:MGI Symbol;Acc:MGI:1347245]	68.9207	3.79957	0.000351265	0.0378098	5.24275	13.1786	237.09	20.1721	9.21069	128.631
10079	ENSMUSG00000078945	Naip2	NLR family, apoptosis inhibitory protein 2 [Source:MGI Symbol;Acc:MGI:1298226]	402.633	1.38652	0.0196938	0.379968	255.846	189.57	862.534	302.581	222.708	582.557
10136	ENSMUSG00000020839	Tmigd1	transmembrane and immunoglobulin domain containing 1 [Source:MGI Symbol;Acc:MGI:1913851]	3.13816	5.0461	0.0467381	NA	0	0	7.50962	5.04302	0	6.27632
10145	ENSMUSG00000021986	Amer2	APC membrane recruitment 2 [Source:MGI Symbol;Acc:MGI:1919375]	6.11054	6.00312	0.0138119	NA	0	0	23.6017	0.840503	0	12.2211
10147	ENSMUSG00000056643	Chst13	carbohydrate (chondroitin 4) sulfotransferase 13 [Source:MGI Symbol;Acc:MGI:1919047]	43.3404	4.5302	0.00084019	0.0615932	2.0971	5.0687	161.993	4.20252	3.5829	83.0979
10148	ENSMUSG00000023022	Lima1	LIM domain and actin binding 1 [Source:MGI Symbol;Acc:MGI:1920992]	60.9286	2.08306	0.00569175	0.186002	25.1652	21.2886	150.192	47.0682	23.2269	98.6303
10183	ENSMUSG00000031303	Map3k15	mitogen-activated protein kinase kinase kinase 15 [Source:MGI Symbol;Acc:MGI:2448588]	23.8374	1.85777	0.0341	0.518233	8.38841	12.1649	50.4218	24.3746	10.2766	37.3982
10192	ENSMUSG00000025151	Maged1	melanoma antigen, family D, 1 [Source:MGI Symbol;Acc:MGI:1930187]	230.331	1.04815	0.0309995	0.493648	155.186	144.965	388.355	232.819	150.075	310.587
10217	ENSMUSG00000034201	Gas2l1	growth arrest-specific 2 like 1 [Source:MGI Symbol;Acc:MGI:1926176]	57.9586	1.53237	0.0158309	0.335757	20.971	38.5222	93.3339	79.0073	29.7466	86.1706
10229	ENSMUSG00000094910	D430019H16Rik	RIKEN cDNA D430019H16 gene [Source:MGI Symbol;Acc:MGI:2443127]	57.2131	1.89544	0.00161668	0.0880029	26.2138	22.3023	83.6787	96.6579	24.258	90.1683
10238	ENSMUSG00000057729	Prtn3	proteinase 3 [Source:MGI Symbol;Acc:MGI:893580]	10081.4	4.60474	0.012822	0.295588	590.334	1001.58	37778.8	954.811	795.955	19366.8
10252	ENSMUSG00000023067	Cdkn1a	cyclin-dependent kinase inhibitor 1A (P21) [Source:MGI Symbol;Acc:MGI:104556]	147.922	1.90042	0.0106077	0.26689	35.6507	89.2092	362.608	104.222	62.43	233.415
10254	ENSMUSG00000034958	Atcay	ataxia, cerebellar, Cayman type [Source:MGI Symbol;Acc:MGI:2448730]	157.675	1.17281	0.0114269	0.27694	94.3696	99.3466	240.308	196.678	96.8581	218.493
10257	ENSMUSG00000098557	Kctd12	potassium channel tetramerisation domain containing 12 [Source:MGI Symbol;Acc:MGI:2145823]	177.161	1.45402	0.0229492	0.417459	83.8841	105.429	391.573	127.756	94.6566	259.665
10297	ENSMUSG00000039232	Stx11	syntaxin 11 [Source:MGI Symbol;Acc:MGI:1921982]	625.871	1.59624	0.000382685	0.0396994	325.051	297.026	1166.14	715.268	311.038	940.703
10334	ENSMUSG00000043079	Synpo	synaptopodin [Source:MGI Symbol;Acc:MGI:1099446]	154.355	1.29324	0.00846631	0.239061	108.001	70.9619	219.925	218.531	89.4813	219.228
10338	ENSMUSG00000022126	Acod1	aconitate decarboxylase 1 [Source:MGI Symbol;Acc:MGI:103206]	26.4433	2.77439	0.0185508	0.371415	8.38841	5.0687	84.7515	7.56453	6.72856	46.158
10372	ENSMUSG00000031779	Ccl22	chemokine (C-C motif) ligand 22 [Source:MGI Symbol;Acc:MGI:1306779]	11.407	3.34395	0.021238	NA	0	4.05496	28.9657	12.6075	2.02748	20.7866
10386	ENSMUSG00000094083	Gm1604a	predicted gene 1604A [Source:MGI Symbol;Acc:MGI:3807545]	3.69674	5.27674	0.0483083	NA	0	0	13.9464	0.840503	0	7.39347
10388	ENSMUSG00000064147	Rab44	RAB44, member RAS oncogene family [Source:MGI Symbol;Acc:MGI:3045302]	716.409	2.39186	0.00274682	0.119162	161.477	297.026	2111.28	295.857	229.251	1203.57
10403	ENSMUSG00000026535	Ifi202b	interferon activated gene 202B [Source:MGI Symbol;Acc:MGI:1347083]	115.283	2.92834	0.00226913	0.10547	23.0681	30.4122	376.554	31.0986	26.7402	203.826
10407	ENSMUSG00000044258	Ctla2a	cytotoxic T lymphocyte-associated protein 2 alpha [Source:MGI Symbol;Acc:MGI:88554]	95.1549	1.12023	0.0382199	0.54661	68.1558	51.7008	152.338	108.425	59.9283	130.381
10409	ENSMUSG00000043088	Il17re	interleukin 17 receptor E [Source:MGI Symbol;Acc:MGI:1889371]	87.8234	1.31307	0.0153753	0.330004	41.942	58.797	136.246	114.308	50.3695	125.277
10427	ENSMUSG00000031995	St14	suppression of tumorigenicity 14 (colon carcinoma) [Source:MGI Symbol;Acc:MGI:1338881]	99.4179	1.23423	0.0400588	0.562237	56.6218	61.8382	190.959	88.2528	59.23	139.606
10433	ENSMUSG00000049037	Clec4a1	C-type lectin domain family 4, member a1 [Source:MGI Symbol;Acc:MGI:3036291]	26.7199	3.07477	0.00395903	0.14859	4.1942	7.09619	80.4603	15.1291	5.64519	47.7947
10434	ENSMUSG00000018500	Adora2b	adenosine A2b receptor [Source:MGI Symbol;Acc:MGI:99403]	18.0137	2.58442	0.0288677	0.475034	3.14565	7.09619	52.5674	9.24553	5.12092	30.9064
10441	ENSMUSG00000071723	Gspt2	G1 to S phase transition 2 [Source:MGI Symbol;Acc:MGI:1316727]	21.522	1.9727	0.0431558	0.585441	5.24275	12.1649	49.349	19.3316	8.70382	34.3403
10442	ENSMUSG00000043832	Clec4a3	C-type lectin domain family 4, member a3 [Source:MGI Symbol;Acc:MGI:1920399]	31.7154	3.66137	0.00198164	0.0971545	4.1942	5.0687	108.353	9.24553	4.63145	58.7993
10478	ENSMUSG00000041481	Serpina3g	serine (or cysteine) peptidase inhibitor, clade A, member 3G [Source:MGI Symbol;Acc:MGI:105046]	890.796	1.5665	0.0309494	0.493398	643.81	255.463	2152.04	511.866	449.636	1331.95
10485	ENSMUSG00000009350	Mpo	myeloperoxidase [Source:MGI Symbol;Acc:MGI:97137]	13286.1	3.81525	0.0196749	0.379968	1224.71	2300.18	47186.2	2433.26	1762.44	24809.7
10517	ENSMUSG00000071714	Csf2rb2	colony stimulating factor 2 receptor, beta 2, low-affinity (granulocyte-macrophage) [Source:MGI Symbol;Acc:MGI:1339760]	138.955	2.67971	0.00107369	0.0691131	28.3109	46.6321	411.956	68.9213	37.4715	240.439
10548	ENSMUSG00000015133	Lrrk1	leucine-rich repeat kinase 1 [Source:MGI Symbol;Acc:MGI:2142227]	215.684	1.34155	0.0368465	0.536344	79.6899	164.226	447.359	171.463	121.958	309.411
10569	ENSMUSG00000052512	Nav2	neuron navigator 2 [Source:MGI Symbol;Acc:MGI:2183691]	783.285	1.02094	0.00995297	0.258597	500.159	534.241	935.485	1163.26	517.2	1049.37
10571	ENSMUSG00000021596	Mctp1	multiple C2 domains, transmembrane 1 [Source:MGI Symbol;Acc:MGI:1926021]	98.0657	2.24905	0.00822364	0.234055	35.6507	32.4397	282.147	42.0252	34.0452	162.086
10581	ENSMUSG00000030148	Clec4a2	C-type lectin domain family 4, member a2 [Source:MGI Symbol;Acc:MGI:1349412]	254.526	4.26787	2.73e-05	0.00848266	15.7283	34.4672	918.32	49.5897	25.0977	483.955
10592	ENSMUSG00000078783	Gm9733	predicted gene 9733 [Source:MGI Symbol;Acc:MGI:3780136]	33.9803	5.01167	0.00111569	0.0713044	0	4.05496	127.664	4.20252	2.02748	65.9331
10624	ENSMUSG00000030281	Il17rc	interleukin 17 receptor C [Source:MGI Symbol;Acc:MGI:2159336]	40.6991	1.80859	0.00705034	0.210199	19.9225	16.2199	68.6594	57.9947	18.0712	63.3271
10673	ENSMUSG00000026177	Slc11a1	solute carrier family 11 (proton-coupled divalent metal ion transporters), member 1 [Source:MGI Symbol;Acc:MGI:1345275]	29.6085	2.54065	0.0484538	0.62436	2.0971	15.2061	94.4067	6.72402	8.65161	50.5654
10693	ENSMUSG00000030761	Myo7a	myosin VIIA [Source:MGI Symbol;Acc:MGI:104510]	117.123	2.25002	0.002526	0.112655	35.6507	45.6183	313.259	73.9643	40.6345	193.611
10694	ENSMUSG00000053158	Fes	feline sarcoma oncogene [Source:MGI Symbol;Acc:MGI:95514]	485.55	2.74618	0.000687259	0.0540721	73.3986	178.418	1460.09	230.298	125.908	845.192
10754	ENSMUSG00000030144	Clec4d	C-type lectin domain family 4, member d [Source:MGI Symbol;Acc:MGI:1298389]	67.248	3.11527	0.00673684	0.206078	12.5826	15.2061	232.798	8.40503	13.8944	120.602
10791	ENSMUSG00000000628	Hk2	hexokinase 2 [Source:MGI Symbol;Acc:MGI:1315197]	226.407	2.52517	0.000851876	0.0615932	33.5536	100.36	606.134	165.579	66.957	385.856
10809	ENSMUSG00000052396	Mogat2	monoacylglycerol O-acyltransferase 2 [Source:MGI Symbol;Acc:MGI:2663253]	39.9327	4.91379	0.000684968	0.0540721	1.04855	4.05496	151.265	3.36201	2.55176	77.3136
10811	ENSMUSG00000036553	Sh3tc1	SH3 domain and tetratricopeptide repeats 1 [Source:MGI Symbol;Acc:MGI:2678949]	74.4478	1.7323	0.0186036	0.371415	25.1652	43.5909	172.721	56.3137	34.378	114.518
10829	ENSMUSG00000030142	Clec4e	C-type lectin domain family 4, member e [Source:MGI Symbol;Acc:MGI:1861232]	94.3216	4.76567	1.82e-05	0.00669393	5.24275	8.10993	345.443	18.4911	6.67634	181.967
10835	ENSMUSG00000026836	Acvr1	activin A receptor, type 1 [Source:MGI Symbol;Acc:MGI:87911]	27.427	2.10912	0.00726706	0.215394	10.4855	10.1374	50.4218	38.6631	10.3115	44.5424
10874	ENSMUSG00000026928	Card9	caspase recruitment domain family, member 9 [Source:MGI Symbol;Acc:MGI:2685628]	333.83	1.85567	0.0139968	0.311631	122.68	166.253	892.572	153.812	144.467	523.192
10901	ENSMUSG00000025375	Aatk	apoptosis-associated tyrosine kinase [Source:MGI Symbol;Acc:MGI:1197518]	61.6242	2.41166	0.0118165	0.28228	11.5341	27.371	182.377	25.2151	19.4525	103.796
11004	ENSMUSG00000068747	Sort1	sortilin 1 [Source:MGI Symbol;Acc:MGI:1338015]	426.079	2.351	0.00452542	0.162543	73.3986	205.789	1232.65	192.475	139.594	712.563
11005	ENSMUSG00000015932	Dstn	destrin [Source:MGI Symbol;Acc:MGI:1929270]	1157.8	3.29469	0.000161511	0.0243388	227.536	200.721	3883.55	319.391	214.128	2101.47
11011	ENSMUSG00000083773	Gm13394	predicted gene 13394 [Source:MGI Symbol;Acc:MGI:3651848]	87.5096	1.40476	0.0418362	0.577357	46.1362	49.6733	192.032	62.1972	47.9048	127.115
11030	ENSMUSG00000011148	Adssl1	adenylosuccinate synthetase like 1 [Source:MGI Symbol;Acc:MGI:87947]	365.004	2.66718	0.00185431	0.094785	85.9812	112.525	1144.68	116.83	99.2532	630.756
11034	ENSMUSG00000027858	Tspan2	tetraspanin 2 [Source:MGI Symbol;Acc:MGI:1917997]	106.592	2.62068	0.000567575	0.0489482	22.0196	37.5084	292.875	73.9643	29.764	183.42
11042	ENSMUSG00000040907	Atp1a3	ATPase, Na+/K+ transporting, alpha 3 polypeptide [Source:MGI Symbol;Acc:MGI:88107]	216.864	2.01067	0.000272845	0.0325504	60.816	111.511	438.777	256.353	86.1637	347.565
11063	ENSMUSG00000053702	Nebl	nebulette [Source:MGI Symbol;Acc:MGI:1921353]	173.675	1.36916	0.00227795	0.105538	98.5638	95.2916	259.618	241.224	96.9277	250.421
11073	ENSMUSG00000055407	Map6	microtubule-associated protein 6 [Source:MGI Symbol;Acc:MGI:1201690]	96.5211	2.35706	1.46e-05	0.00582899	36.6993	26.3573	175.94	147.088	31.5283	161.514
11091	ENSMUSG00000023272	Creld2	cysteine-rich with EGF-like domains 2 [Source:MGI Symbol;Acc:MGI:1923987]	1343.28	1.72212	0.0128835	0.296019	632.276	617.368	3435.12	688.372	624.822	2061.74
11109	ENSMUSG00000048200	Cracr2b	calcium release activated channel regulator 2B [Source:MGI Symbol;Acc:MGI:2446129]	13.9692	4.08258	0.00308669	0.130175	2.0971	1.01374	41.8393	10.9265	1.55542	26.3829
11110	ENSMUSG00000060512	0610040J01Rik	RIKEN cDNA 0610040J01 gene [Source:MGI Symbol;Acc:MGI:1923511]	8.80156	3.36216	0.0342805	NA	2.0971	1.01374	27.8929	4.20252	1.55542	16.0477
11145	ENSMUSG00000001865	Cpa3	carboxypeptidase A3, mast cell [Source:MGI Symbol;Acc:MGI:88479]	169.176	2.2351	0.0109432	0.269281	56.6218	61.8382	505.29	52.9517	59.23	279.121
11150	ENSMUSG00000095788	Sirpb1a	signal-regulatory protein beta 1A [Source:MGI Symbol;Acc:MGI:2444824]	14.5996	3.07669	0.0240051	0.430108	2.0971	4.05496	47.2033	5.04302	3.07603	26.1232
11163	ENSMUSG00000021109	Hif1a	hypoxia inducible factor 1, alpha subunit [Source:MGI Symbol;Acc:MGI:106918]	2368.82	1.01562	0.0127565	0.294817	1649.37	1486.14	3733.36	2606.4	1567.76	3169.88
11169	ENSMUSG00000026450	Chit1	chitinase 1 (chitotriosidase) [Source:MGI Symbol;Acc:MGI:1919134]	88.6788	5.40879	0.0130678	0.297658	1.04855	7.09619	339.006	7.56453	4.07237	173.285
11173	ENSMUSG00000028527	Ak4	adenylate kinase 4 [Source:MGI Symbol;Acc:MGI:87979]	64.4688	2.1896	0.0257172	0.448984	19.9225	26.3573	193.105	18.4911	23.1399	105.798
11195	ENSMUSG00000041926	Rnpep	arginyl aminopeptidase (aminopeptidase B) [Source:MGI Symbol;Acc:MGI:2384902]	450.261	1.68295	0.0039765	0.148636	144.7	282.834	951.577	421.933	213.767	686.755
11207	ENSMUSG00000034271	Jdp2	Jun dimerization protein 2 [Source:MGI Symbol;Acc:MGI:1932093]	119.74	2.5733	9.02e-05	0.0172158	26.2138	42.5771	295.021	115.149	34.3954	205.085
11332	ENSMUSG00000071713	Csf2rb	colony stimulating factor 2 receptor, beta, low-affinity (granulocyte-macrophage) [Source:MGI Symbol;Acc:MGI:1339759]	586.946	3.41937	0.000112238	0.0189928	57.6703	142.937	1947.14	200.04	100.304	1073.59
11343	ENSMUSG00000095028	Sirpb1b	signal-regulatory protein beta 1B [Source:MGI Symbol;Acc:MGI:3779828]	18.7622	3.75203	0.00888497	0.246282	3.14565	2.02748	66.5138	3.36201	2.58657	34.9379
11411	ENSMUSG00000024011	Pi16	peptidase inhibitor 16 [Source:MGI Symbol;Acc:MGI:1921366]	117.545	3.9444	0.000321403	0.0359646	7.33986	21.2886	420.539	21.0126	14.3142	220.776
11441	ENSMUSG00000064246	Chil1	chitinase-like 1 [Source:MGI Symbol;Acc:MGI:1340899]	504.089	5.3288	0.0108663	0.269281	8.38841	40.5496	1932.12	35.3011	24.469	983.71
11456	ENSMUSG00000052234	Epx	eosinophil peroxidase [Source:MGI Symbol;Acc:MGI:107569]	84.4891	2.35607	0.0186256	0.371415	11.5341	43.5909	254.254	28.5771	27.5625	141.416
11460	ENSMUSG00000032860	P2ry2	purinergic receptor P2Y, G-protein coupled 2 [Source:MGI Symbol;Acc:MGI:105107]	23.2257	3.00506	0.0137445	0.307447	3.14565	7.09619	75.0962	7.56453	5.12092	41.3304
11470	ENSMUSG00000073412	Lst1	leukocyte specific transcript 1 [Source:MGI Symbol;Acc:MGI:1096324]	101.797	1.96743	0.0304372	0.490145	52.4275	30.4122	290.73	33.6201	41.4199	162.175
11500	ENSMUSG00000024679	Ms4a6d	membrane-spanning 4-domains, subfamily A, member 6D [Source:MGI Symbol;Acc:MGI:1916024]	193.83	2.42106	0.0064925	0.202271	69.2044	52.7145	595.406	57.9947	60.9594	326.7
11514	ENSMUSG00000054364	Rhob	ras homolog family member B [Source:MGI Symbol;Acc:MGI:107949]	369.823	1.57847	0.0278436	0.471001	210.759	160.171	922.611	185.751	185.465	554.181
11515	ENSMUSG00000074758	Gm5535	predicted gene 5535 [Source:MGI Symbol;Acc:MGI:3645019]	5.59528	4.36935	0.0407846	NA	0	1.01374	17.1649	4.20252	0.50687	10.6837
11520	ENSMUSG00000055782	Abcd2	ATP-binding cassette, sub-family D (ALD), member 2 [Source:MGI Symbol;Acc:MGI:1349467]	118.643	3.21506	0.00144356	0.0839719	13.6312	32.4397	399.083	29.4176	23.0354	214.25
11523	ENSMUSG00000038527	C1rl	complement component 1, r subcomponent-like [Source:MGI Symbol;Acc:MGI:2660692]	49.1924	3.45212	0.00127038	0.0768787	6.29131	10.1374	165.212	15.1291	8.21436	90.1704
11569	ENSMUSG00000030854	Ptpn5	protein tyrosine phosphatase, non-receptor type 5 [Source:MGI Symbol;Acc:MGI:97807]	127.771	1.11022	0.0205814	0.390256	77.5928	84.1405	188.813	160.536	80.8666	174.675
11581	ENSMUSG00000017057	Il13ra1	interleukin 13 receptor, alpha 1 [Source:MGI Symbol;Acc:MGI:105052]	107.122	2.71397	0.00147395	0.0840679	25.1652	31.426	323.987	47.9087	28.2956	185.948
11590	ENSMUSG00000025804	Ccr1	chemokine (C-C motif) receptor 1 [Source:MGI Symbol;Acc:MGI:104618]	123.178	4.30554	0.000232809	0.0301111	11.5341	12.1649	458.087	10.9265	11.8495	234.507
11591	ENSMUSG00000074677	Sirpb1c	signal-regulatory protein beta 1C [Source:MGI Symbol;Acc:MGI:3807521]	22.7974	4.8323	0.00165914	0.0888683	1.04855	2.02748	84.7515	3.36201	1.53802	44.0567
11623	ENSMUSG00000017144	Rnd3	Rho family GTPase 3 [Source:MGI Symbol;Acc:MGI:1921444]	57.7512	2.17378	0.0124874	0.292108	7.33986	34.4672	136.246	52.9517	20.9035	94.5989
11636	ENSMUSG00000074743	Thbd	thrombomodulin [Source:MGI Symbol;Acc:MGI:98736]	43.8166	1.8091	0.0488551	0.626712	8.38841	30.4122	106.208	30.2581	19.4003	68.2328
11640	ENSMUSG00000062148	Ear6	eosinophil-associated, ribonuclease A family, member 6 [Source:MGI Symbol;Acc:MGI:1890463]	25.1554	2.57895	0.0211721	0.395691	5.24275	9.12367	76.169	10.086	7.18321	43.1275
11654	ENSMUSG00000041907	Gpr45	G protein-coupled receptor 45 [Source:MGI Symbol;Acc:MGI:2135882]	32.34	1.54557	0.0309385	0.493398	17.8254	15.2061	45.0577	51.2707	16.5157	48.1642
11657	ENSMUSG00000024680	Ms4a2	membrane-spanning 4-domains, subfamily A, member 2 [Source:MGI Symbol;Acc:MGI:95495]	80.3515	2.94007	0.00120167	0.0754523	14.6797	22.3023	249.963	34.4606	18.491	142.212
11664	ENSMUSG00000035711	Dok3	docking protein 3 [Source:MGI Symbol;Acc:MGI:1351490]	295.53	1.80428	0.0188268	0.373337	73.3986	189.57	755.254	163.898	131.484	459.576
11670	ENSMUSG00000027435	Cd93	CD93 antigen [Source:MGI Symbol;Acc:MGI:106664]	384.314	1.31218	0.0437091	0.589497	157.283	283.847	838.932	257.194	220.565	548.063
11725	ENSMUSG00000028497	Hacd4	3-hydroxyacyl-CoA dehydratase 4 [Source:MGI Symbol;Acc:MGI:1914025]	71.2792	1.7677	0.0427651	0.583627	22.0196	42.5771	187.741	32.7796	32.2983	110.26
11728	ENSMUSG00000045636	Mtus1	mitochondrial tumor suppressor 1 [Source:MGI Symbol;Acc:MGI:2142572]	404.265	2.30563	0.00128945	0.0775618	130.02	141.924	1123.23	221.893	135.972	672.559
11748	ENSMUSG00000025930	Msc	musculin [Source:MGI Symbol;Acc:MGI:1333884]	14.5674	3.72598	0.00757642	0.220904	0	4.05496	40.7665	13.448	2.02748	27.1073
11753	ENSMUSG00000022788	Fgd4	FYVE, RhoGEF and PH domain containing 4 [Source:MGI Symbol;Acc:MGI:2183747]	84.1597	2.84805	0.00154982	0.0866689	12.5826	28.3847	255.327	40.3441	20.4837	147.836
11761	ENSMUSG00000078780	Gm5150	predicted gene 5150 [Source:MGI Symbol;Acc:MGI:3779469]	15.3371	4.24649	0.0126534	0.294453	0	3.04122	55.7858	2.52151	1.52061	29.1536
11775	ENSMUSG00000032691	Nlrp3	NLR family, pyrin domain containing 3 [Source:MGI Symbol;Acc:MGI:2653833]	36.2646	1.71693	0.0489089	0.62684	8.38841	25.3435	79.3874	31.9391	16.866	55.6633
11827	ENSMUSG00000024681	Ms4a3	membrane-spanning 4-domains, subfamily A, member 3 [Source:MGI Symbol;Acc:MGI:2158468]	2423.51	5.10093	0.00974116	0.257296	114.292	160.171	9273.31	146.248	137.232	4709.78
11845	ENSMUSG00000002249	Tead3	TEA domain family member 3 [Source:MGI Symbol;Acc:MGI:109241]	13.8658	2.74584	0.0141349	0.312594	2.0971	5.0687	28.9657	19.3316	3.5829	24.1486
11858	ENSMUSG00000036273	Lrrk2	leucine-rich repeat kinase 2 [Source:MGI Symbol;Acc:MGI:1913975]	179.631	2.33125	0.00189956	0.0950845	41.942	77.0443	490.271	109.265	59.4932	299.768
11896	ENSMUSG00000091694	Apol11b	apolipoprotein L 11b [Source:MGI Symbol;Acc:MGI:3036248]	125.346	4.41282	1.96e-09	3.52e-06	3.14565	19.2611	228.507	250.47	11.2034	239.489
11903	ENSMUSG00000053746	Ptrh1	peptidyl-tRNA hydrolase 1 homolog [Source:MGI Symbol;Acc:MGI:1913779]	122.926	1.22111	0.0129028	0.296019	77.5928	69.9481	192.032	152.131	73.7704	172.081
11910	ENSMUSG00000038987	Cfap157	cilia and flagella associated protein 157 [Source:MGI Symbol;Acc:MGI:2447809]	27.173	1.67846	0.0347617	0.521632	16.7768	9.12367	40.7665	42.0252	12.9502	41.3958
12023	ENSMUSG00000000247	Lhx2	LIM homeobox protein 2 [Source:MGI Symbol;Acc:MGI:96785]	9.2416	4.07792	0.00762198	NA	1.04855	1.01374	21.4561	13.448	1.03115	17.4521
12035	ENSMUSG00000093973	Mrgpra2a	MAS-related GPR, member A2A [Source:MGI Symbol;Acc:MGI:3821888]	16.4542	7.43462	0.000334826	0.0363134	0	0	63.2954	2.52151	0	32.9085
12074	ENSMUSG00000032369	Plscr1	phospholipid scramblase 1 [Source:MGI Symbol;Acc:MGI:893575]	623.638	1.24813	0.0269913	0.464432	330.294	408.538	1276.64	479.087	369.416	877.861
12116	ENSMUSG00000024247	Pkdcc	protein kinase domain containing, cytoplasmic [Source:MGI Symbol;Acc:MGI:2147077]	43.8827	1.95156	0.00377997	0.144304	15.7283	20.2748	81.5331	57.9947	18.0015	69.7639
12124	ENSMUSG00000015312	Gadd45b	growth arrest and DNA-damage-inducible 45 beta [Source:MGI Symbol;Acc:MGI:107776]	406.536	1.40893	0.0146328	0.319492	265.283	179.432	848.587	332.839	222.358	590.713
12139	ENSMUSG00000030064	Frmd4b	FERM domain containing 4B [Source:MGI Symbol;Acc:MGI:2141794]	155.458	1.01126	0.0287424	0.47413	101.709	104.415	227.434	188.273	103.062	207.853
12154	ENSMUSG00000027596	a	nonagouti [Source:MGI Symbol;Acc:MGI:87853]	17.7508	2.23339	0.0494713	0.629654	7.33986	5.0687	49.349	9.24553	6.20428	29.2972
12245	ENSMUSG00000005947	Itgae	integrin alpha E, epithelial-associated [Source:MGI Symbol;Acc:MGI:1298377]	403.38	1.74098	0.000456606	0.0448778	163.574	207.817	806.748	435.381	185.695	621.064
12291	ENSMUSG00000031530	Dusp4	dual specificity phosphatase 4 [Source:MGI Symbol;Acc:MGI:2442191]	346.832	1.11785	0.00672321	0.206078	233.827	203.762	496.708	453.031	218.794	474.87
12303	ENSMUSG00000000266	Mid2	midline 2 [Source:MGI Symbol;Acc:MGI:1344333]	52.5826	1.937	0.00482683	0.16974	29.3594	14.1924	98.6979	68.0807	21.7759	83.3893
12328	ENSMUSG00000015950	Ncf1	neutrophil cytosolic factor 1 [Source:MGI Symbol;Acc:MGI:97283]	1083.75	3.44021	0.00015371	0.0236615	142.603	223.023	3705.46	263.918	182.813	1984.69
12331	ENSMUSG00000029759	Pon3	paraoxonase 3 [Source:MGI Symbol;Acc:MGI:106686]	320.395	1.94698	0.0049435	0.170984	128.972	134.828	830.35	187.432	131.9	508.891
12362	ENSMUSG00000044986	Tst	thiosulfate sulfurtransferase, mitochondrial [Source:MGI Symbol;Acc:MGI:98852]	104.284	1.61605	0.0355653	0.526958	32.5051	69.9481	249.963	64.7187	51.2266	157.341
12371	ENSMUSG00000015745	Plekho1	pleckstrin homology domain containing, family O member 1 [Source:MGI Symbol;Acc:MGI:1914470]	175.62	1.05319	0.046536	0.612888	96.4667	131.786	303.603	170.622	114.126	237.113
12372	ENSMUSG00000028758	Kif17	kinesin family member 17 [Source:MGI Symbol;Acc:MGI:1098229]	15.0956	2.45148	0.0370488	0.537376	5.24275	4.05496	41.8393	9.24553	4.64886	25.5424
12373	ENSMUSG00000096617	Gm5559	predicted gene 5559 [Source:MGI Symbol;Acc:MGI:3779498]	118.762	1.42518	0.0461202	0.611147	60.816	67.9206	275.71	70.6023	64.3683	173.156
12384	ENSMUSG00000022026	Olfm4	olfactomedin 4 [Source:MGI Symbol;Acc:MGI:2685142]	102.7	4.34118	0.0360516	0.529892	1.04855	18.2473	367.972	23.5341	9.64794	195.753
12457	ENSMUSG00000039109	F13a1	coagulation factor XIII, A1 subunit [Source:MGI Symbol;Acc:MGI:1921395]	1381.63	2.84374	0.000321426	0.0359646	227.536	448.073	4236.5	614.408	337.805	2425.45
12464	ENSMUSG00000048807	Slc35e4	solute carrier family 35, member E4 [Source:MGI Symbol;Acc:MGI:2144150]	62.5215	1.57934	0.03149	0.495452	22.0196	40.5496	136.246	51.2707	31.2846	93.7584
12491	ENSMUSG00000022636	Alcam	activated leukocyte cell adhesion molecule [Source:MGI Symbol;Acc:MGI:1313266]	198.524	1.30602	0.00682175	0.206838	104.855	123.676	341.151	224.414	114.266	282.783
12512	ENSMUSG00000036186	Fam69b	family with sequence similarity 69, member B [Source:MGI Symbol;Acc:MGI:1927576]	68.5355	1.31378	0.0405262	0.566576	45.0877	33.4534	130.882	64.7187	39.2706	97.8004
12535	ENSMUSG00000016239	Lonrf3	LON peptidase N-terminal domain and ring finger 3 [Source:MGI Symbol;Acc:MGI:1921615]	33.7836	2.0766	0.0334463	0.513752	14.6797	11.1511	93.3339	15.9696	12.9154	54.6517
12556	ENSMUSG00000029810	Tmem176b	transmembrane protein 176B [Source:MGI Symbol;Acc:MGI:1916348]	617.422	1.42659	0.018394	0.371409	378.527	290.944	1365.68	434.54	334.735	900.109
12557	ENSMUSG00000025227	Mfsd13a	major facilitator superfamily domain containing 13a [Source:MGI Symbol;Acc:MGI:1922396]	109.352	1.97586	0.00989555	0.258041	40.8935	47.6458	287.511	61.3567	44.2697	174.434
12572	ENSMUSG00000052160	Pld4	phospholipase D family, member 4 [Source:MGI Symbol;Acc:MGI:2144765]	365.778	2.02099	0.00677758	0.206731	66.0587	223.023	907.592	266.439	144.541	587.016
12589	ENSMUSG00000001089	Luzp1	leucine zipper protein 1 [Source:MGI Symbol;Acc:MGI:107629]	134.455	1.01723	0.0451297	0.60256	71.3015	106.443	199.541	160.536	88.8721	180.039
12592	ENSMUSG00000043157	Arl11	ADP-ribosylation factor-like 11 [Source:MGI Symbol;Acc:MGI:2444054]	98.9088	2.25913	0.012768	0.294817	41.942	26.3573	292.875	34.4606	34.1497	163.668
12602	ENSMUSG00000031264	Btk	Bruton agammaglobulinemia tyrosine kinase [Source:MGI Symbol;Acc:MGI:88216]	417.2	1.58597	0.0324015	0.505574	96.4667	320.342	968.741	283.25	208.404	625.995
12615	ENSMUSG00000023473	Celsr3	cadherin, EGF LAG seven-pass G-type receptor 3 [Source:MGI Symbol;Acc:MGI:1858236]	42.3692	2.55697	0.0161238	0.339954	6.29131	18.2473	129.809	15.1291	12.2693	72.4691
12623	ENSMUSG00000039286	Fndc3b	fibronectin type III domain containing 3B [Source:MGI Symbol;Acc:MGI:1919257]	178.617	1.67488	0.0149146	0.323511	58.7189	111.511	417.321	126.916	85.1152	272.118
12626	ENSMUSG00000034930	Rtkn	rhotekin [Source:MGI Symbol;Acc:MGI:107371]	12.9645	2.90155	0.0349783	NA	0	6.08244	28.9657	16.8101	3.04122	22.8879
12631	ENSMUSG00000023367	Tmem176a	transmembrane protein 176A [Source:MGI Symbol;Acc:MGI:1913308]	533.456	1.31901	0.0283707	0.47413	338.682	271.683	1151.12	372.343	305.182	761.73
12659	ENSMUSG00000018648	Dusp14	dual specificity phosphatase 14 [Source:MGI Symbol;Acc:MGI:1927168]	29.2269	1.67577	0.042326	0.580125	12.5826	15.2061	62.2226	26.8961	13.8944	44.5593
12675	ENSMUSG00000075269	Bex6	brain expressed family member 6 [Source:MGI Symbol;Acc:MGI:3588247]	23.3215	2.33018	0.0135339	0.305206	6.29131	9.12367	56.8586	21.0126	7.70749	38.9356
12696	ENSMUSG00000026548	Slamf9	SLAM family member 9 [Source:MGI Symbol;Acc:MGI:1923692]	26.8921	2.56721	0.0239058	0.429282	8.38841	7.09619	83.6787	8.40503	7.7423	46.0418
12748	ENSMUSG00000049625	Tifab	TRAF-interacting protein with forkhead-associated domain, family member B [Source:MGI Symbol;Acc:MGI:2385852]	576.759	2.59176	0.001263	0.0768787	81.787	246.339	1674.65	304.262	164.063	989.454
12758	ENSMUSG00000039542	Ncam1	neural cell adhesion molecule 1 [Source:MGI Symbol;Acc:MGI:97281]	67.5797	2.90783	0.00258931	0.114763	8.38841	23.316	209.197	29.4176	15.8522	119.307
12823	ENSMUSG00000040997	Abhd4	abhydrolase domain containing 4 [Source:MGI Symbol;Acc:MGI:1915938]	242.293	1.23936	0.00633309	0.200142	132.117	156.116	392.646	288.293	144.117	340.469
12873	ENSMUSG00000041488	Stx3	syntaxin 3 [Source:MGI Symbol;Acc:MGI:103077]	134.816	1.36898	0.036493	0.534186	70.2529	80.0855	293.948	94.9768	75.1692	194.462
12879	ENSMUSG00000068129	Cst7	cystatin F (leukocystatin) [Source:MGI Symbol;Acc:MGI:1298217]	620.068	2.2516	0.00372825	0.143669	291.497	138.882	1754.03	295.857	215.19	1024.95
12892	ENSMUSG00000058099	Nfam1	Nfat activating molecule with ITAM motif 1 [Source:MGI Symbol;Acc:MGI:1921289]	425.127	2.4446	0.00214015	0.101788	67.1073	196.666	1204.76	231.979	131.886	718.368
12910	ENSMUSG00000069805	Fbp1	fructose bisphosphatase 1 [Source:MGI Symbol;Acc:MGI:95492]	24.3753	2.66054	0.0212681	0.39645	2.0971	11.1511	70.805	13.448	6.62413	42.1265
12915	ENSMUSG00000026579	F5	coagulation factor V [Source:MGI Symbol;Acc:MGI:88382]	76.6999	3.01191	0.00263485	0.115001	9.43696	24.3298	247.818	25.2151	16.8834	136.516
12919	ENSMUSG00000032122	Slc37a2	solute carrier family 37 (glycerol-3-phosphate transporter), member 2 [Source:MGI Symbol;Acc:MGI:1929693]	36.0251	1.9965	0.00507041	0.172829	13.6312	15.2061	66.5138	48.7492	14.4186	57.6315
12930	ENSMUSG00000017737	Mmp9	matrix metallopeptidase 9 [Source:MGI Symbol;Acc:MGI:97011]	562.264	4.69138	0.0125647	0.293437	19.9225	63.8657	2100.55	64.7187	41.8941	1082.63
12937	ENSMUSG00000026580	Selp	selectin, platelet [Source:MGI Symbol;Acc:MGI:98280]	59.2205	2.21491	0.0179303	0.364616	9.43696	32.4397	163.066	31.9391	20.9383	97.5026
12940	ENSMUSG00000044927	H1fx	H1 histone family, member X [Source:MGI Symbol;Acc:MGI:2685307]	13.662	2.30088	0.0382466	NA	2.0971	7.09619	23.6017	21.8531	4.59664	22.7274
12966	ENSMUSG00000023456	Tpi1	triosephosphate isomerase 1 [Source:MGI Symbol;Acc:MGI:98797]	2846.17	1.48823	0.0304908	0.490456	1525.64	1465.87	6990.39	1402.8	1495.76	4196.59
12969	ENSMUSG00000046997	Spsb4	splA/ryanodine receptor domain and SOCS box containing 4 [Source:MGI Symbol;Acc:MGI:2183445]	7.57407	3.78265	0.0469961	NA	0	2.02748	25.7473	2.52151	1.01374	14.1344
12982	ENSMUSG00000048895	Cdk5r1	cyclin-dependent kinase 5, regulatory subunit 1 (p35) [Source:MGI Symbol;Acc:MGI:101764]	232.77	1.5653	0.00052098	0.0469079	118.486	116.58	400.156	295.857	117.533	348.006
13006	ENSMUSG00000038375	Trp53inp2	transformation related protein 53 inducible nuclear protein 2 [Source:MGI Symbol;Acc:MGI:1915978]	66.7128	2.07007	0.00897315	0.247038	15.7283	35.4809	165.212	50.4302	25.6046	107.821
13064	ENSMUSG00000031442	Mcf2l	mcf.2 transforming sequence-like [Source:MGI Symbol;Acc:MGI:103263]	65.3074	1.9967	0.0184347	0.371415	15.7283	36.4947	169.503	39.5036	26.1115	104.503
13077	ENSMUSG00000049130	C5ar1	complement component 5a receptor 1 [Source:MGI Symbol;Acc:MGI:88232]	98.8653	6.24429	3.11e-06	0.00178254	2.0971	3.04122	381.918	8.40503	2.56916	195.162
13099	ENSMUSG00000026796	Fam129b	family with sequence similarity 129, member B [Source:MGI Symbol;Acc:MGI:2442910]	305.472	1.56429	0.00896496	0.247038	103.807	204.776	635.1	278.207	154.291	456.653
13112	ENSMUSG00000021846	Peli2	pellino 2 [Source:MGI Symbol;Acc:MGI:1891445]	63.397	1.80221	0.0279474	0.471001	18.8739	37.5084	157.702	39.5036	28.1912	98.6029
13154	ENSMUSG00000035493	Tgfbi	transforming growth factor, beta induced [Source:MGI Symbol;Acc:MGI:99959]	318.675	3.8512	0.000166871	0.0248846	12.5826	69.9481	1103.91	88.2528	41.2654	596.084
13166	ENSMUSG00000071561	BC100530	cDNA sequence BC100530 [Source:MGI Symbol;Acc:MGI:3696883]	68.3704	7.03988	0.0440824	0.592567	1.04855	1.01374	271.419	0	1.03115	135.71
13172	ENSMUSG00000033287	Kctd17	potassium channel tetramerisation domain containing 17 [Source:MGI Symbol;Acc:MGI:1920094]	294.829	1.22942	0.00309161	0.130175	176.157	176.391	433.413	393.355	176.274	413.384
13174	ENSMUSG00000050931	Sgms2	sphingomyelin synthase 2 [Source:MGI Symbol;Acc:MGI:1921692]	269.949	4.29428	3.28e-05	0.00940648	18.8739	33.4534	983.761	43.7062	26.1637	513.733
13195	ENSMUSG00000032374	Plod2	procollagen lysine, 2-oxoglutarate 5-dioxygenase 2 [Source:MGI Symbol;Acc:MGI:1347007]	54.6464	2.05697	0.000955825	0.0661043	23.0681	19.2611	99.7707	76.4858	21.1646	88.1282
13227	ENSMUSG00000037583	Nr0b2	nuclear receptor subfamily 0, group B, member 2 [Source:MGI Symbol;Acc:MGI:1346344]	3.90686	5.35678	0.035028	NA	0	0	13.9464	1.68101	0	7.81372
13258	ENSMUSG00000020798	Spns3	spinster homolog 3 [Source:MGI Symbol;Acc:MGI:1924827]	130.782	1.54197	0.0283491	0.47413	53.4761	80.0855	304.676	84.8908	66.7808	194.783
13267	ENSMUSG00000027199	Gatm	glycine amidinotransferase (L-arginine:glycine amidinotransferase) [Source:MGI Symbol;Acc:MGI:1914342]	758.596	3.37262	0.000331994	0.0362811	75.4957	191.597	2579.02	188.273	133.546	1383.65
13289	ENSMUSG00000000157	Itgb2l	integrin beta 2-like [Source:MGI Symbol;Acc:MGI:1277979]	35.4226	6.08788	7.11e-05	0.0147549	0	2.02748	128.736	10.9265	1.01374	69.8315
13318	ENSMUSG00000039813	Tbc1d2	TBC1 domain family, member 2 [Source:MGI Symbol;Acc:MGI:2652885]	132.349	1.54746	0.0229207	0.417459	59.7674	75.0168	304.676	89.9338	67.3921	197.305
13344	ENSMUSG00000015112	Slc25a13	solute carrier family 25 (mitochondrial carrier, adenine nucleotide translocator), member 13 [Source:MGI Symbol;Acc:MGI:1354721]	208.747	1.27678	0.0311953	0.494866	104.855	138.882	424.83	166.42	121.869	295.625
13355	ENSMUSG00000026480	Ncf2	neutrophil cytosolic factor 2 [Source:MGI Symbol;Acc:MGI:97284]	549.277	2.9504	0.000676374	0.0540721	97.5152	154.089	1776.56	168.941	125.802	972.752
13378	ENSMUSG00000030124	Lag3	lymphocyte-activation gene 3 [Source:MGI Symbol;Acc:MGI:106588]	338.821	1.79149	0.000519659	0.0469079	168.817	134.828	699.468	352.171	151.822	525.819
13385	ENSMUSG00000000958	Slc7a7	solute carrier family 7 (cationic amino acid transporter, y+ system), member 7 [Source:MGI Symbol;Acc:MGI:1337120]	87.374	1.66264	0.0478311	0.620273	18.8739	64.8794	210.269	55.4732	41.8767	132.871
13409	ENSMUSG00000033213	AA467197	expressed sequence AA467197 [Source:MGI Symbol;Acc:MGI:3034182]	51.0817	2.78465	0.0325881	0.505783	15.7283	10.1374	175.94	2.52151	12.9328	89.2306
13452	ENSMUSG00000032514	Ttc21a	tetratricopeptide repeat domain 21A [Source:MGI Symbol;Acc:MGI:1921302]	28.1681	3.66719	0.00246607	0.110748	2.0971	6.08244	94.4067	10.086	4.08977	52.2464
13493	ENSMUSG00000105652	4930519L02Rik	RIKEN cDNA 4930519L02 gene [Source:MGI Symbol;Acc:MGI:1922335]	13.135	3.19703	0.0109354	NA	2.0971	3.04122	36.4753	10.9265	2.56916	23.7009
13550	ENSMUSG00000063873	Slc24a3	solute carrier family 24 (sodium/potassium/calcium exchanger), member 3 [Source:MGI Symbol;Acc:MGI:2137513]	45.0484	2.3314	0.00692183	0.208047	11.5341	18.2473	120.154	30.2581	14.8907	75.206
13558	ENSMUSG00000021423	Ly86	lymphocyte antigen 86 [Source:MGI Symbol;Acc:MGI:1321404]	227.231	2.83079	0.000907058	0.0633437	42.9906	68.9344	711.269	85.7313	55.9625	398.5
13564	ENSMUSG00000026883	Dab2ip	disabled 2 interacting protein [Source:MGI Symbol;Acc:MGI:1916851]	128.134	1.70156	0.00101347	0.0674826	54.5247	65.8932	234.944	157.174	60.2089	196.059
13572	ENSMUSG00000037278	Tmem97	transmembrane protein 97 [Source:MGI Symbol;Acc:MGI:1916321]	478.818	1.4564	0.0480552	0.621957	226.487	284.861	1192.96	210.966	255.674	701.962
13574	ENSMUSG00000059900	Tmem40	transmembrane protein 40 [Source:MGI Symbol;Acc:MGI:2137870]	117.431	2.06561	0.0165693	0.345791	37.7478	52.7145	334.715	44.5467	45.2312	189.631
13587	ENSMUSG00000059657	Stfa2l1	stefin A2 like 1 [Source:MGI Symbol;Acc:MGI:3524944]	39.8891	7.27013	0.023513	0.423945	0	1.01374	157.702	0.840503	0.50687	79.2713
13594	ENSMUSG00000025701	Alox5	arachidonate 5-lipoxygenase [Source:MGI Symbol;Acc:MGI:87999]	102.818	3.4395	0.00161455	0.0880029	5.24275	29.3985	349.734	26.8961	17.3206	188.315
13596	ENSMUSG00000027223	Mapk8ip1	mitogen-activated protein kinase 8 interacting protein 1 [Source:MGI Symbol;Acc:MGI:1309464]	45.5546	1.59361	0.0135476	0.305206	20.971	24.3298	77.2418	59.6757	22.6504	68.4588
13611	ENSMUSG00000030592	Ryr1	ryanodine receptor 1, skeletal muscle [Source:MGI Symbol;Acc:MGI:99659]	68.627	1.20181	0.0437977	0.589848	30.408	52.7145	99.7707	91.6148	41.5613	95.6928
13637	ENSMUSG00000025314	Ptprj	protein tyrosine phosphatase, receptor type, J [Source:MGI Symbol;Acc:MGI:104574]	332.987	1.22058	0.0205396	0.390256	133.166	266.614	551.421	380.748	199.89	466.084
13645	ENSMUSG00000041695	Kcnj2	potassium inwardly-rectifying channel, subfamily J, member 2 [Source:MGI Symbol;Acc:MGI:104744]	92.9024	4.98974	5.27e-05	0.0126433	5.24275	6.08244	351.879	8.40503	5.6626	180.142
13648	ENSMUSG00000001768	Rin2	Ras and Rab interactor 2 [Source:MGI Symbol;Acc:MGI:1921280]	133.405	1.57466	0.00643585	0.20197	66.0587	67.9206	273.565	126.075	66.9897	199.82
13658	ENSMUSG00000027078	Ube2l6	ubiquitin-conjugating enzyme E2L 6 [Source:MGI Symbol;Acc:MGI:1914500]	533.148	1.56835	0.0198441	0.381381	161.477	376.098	1217.63	377.386	268.787	797.509
13659	ENSMUSG00000038807	Rap1gap2	RAP1 GTPase activating protein 2 [Source:MGI Symbol;Acc:MGI:3028623]	319.772	1.08696	0.0321177	0.503061	143.651	265.6	504.218	365.619	204.626	434.918
13679	ENSMUSG00000058325	Dock1	dedicator of cytokinesis 1 [Source:MGI Symbol;Acc:MGI:2429765]	55.4593	2.14864	0.0275001	0.471001	5.24275	35.4809	141.61	39.5036	20.3618	90.5568
13709	ENSMUSG00000027962	Vcam1	vascular cell adhesion molecule 1 [Source:MGI Symbol;Acc:MGI:98926]	155.354	2.67987	0.00442975	0.16033	19.9225	63.8657	483.834	53.7922	41.8941	268.813
13728	ENSMUSG00000027695	Pld1	phospholipase D1 [Source:MGI Symbol;Acc:MGI:109585]	36.0592	2.95131	0.00443494	0.16033	7.33986	9.12367	112.644	15.1291	8.23176	63.8867
13731	ENSMUSG00000034612	Chst11	carbohydrate sulfotransferase 11 [Source:MGI Symbol;Acc:MGI:1927166]	271.945	1.36322	0.027746	0.471001	126.875	177.405	586.823	196.678	152.14	391.751
13751	ENSMUSG00000029484	Anxa3	annexin A3 [Source:MGI Symbol;Acc:MGI:1201378]	713.479	4.4644	0.00995209	0.258597	60.816	62.8519	2636.95	93.2958	61.8339	1365.12
13789	ENSMUSG00000036067	Slc2a6	solute carrier family 2 (facilitated glucose transporter), member 6 [Source:MGI Symbol;Acc:MGI:2443286]	113.6	2.19649	0.00337671	0.136557	35.6507	45.6183	302.531	70.6023	40.6345	186.566
13832	ENSMUSG00000114755	Galr3	galanin receptor 3 [Source:MGI Symbol;Acc:MGI:1329003]	22.7701	2.42674	0.0285969	0.47413	1.04855	13.1786	48.2762	28.5771	7.11359	38.4266
13842	ENSMUSG00000009633	G0s2	G0/G1 switch gene 2 [Source:MGI Symbol;Acc:MGI:1316737]	33.4324	2.94271	0.0297112	0.482251	4.1942	11.1511	115.863	2.52151	7.67268	59.1921
13854	ENSMUSG00000060470	Adgrg3	adhesion G protein-coupled receptor G3 [Source:MGI Symbol;Acc:MGI:1859670]	465.957	1.9073	0.00835778	0.236931	178.254	213.899	1238.02	233.66	196.076	735.837
13887	ENSMUSG00000015647	Lama5	laminin, alpha 5 [Source:MGI Symbol;Acc:MGI:105382]	22.8525	1.6879	0.0461084	0.611147	9.43696	12.1649	42.9121	26.8961	10.8009	34.9041
13891	ENSMUSG00000074813	Gm14005	predicted gene 14005 [Source:MGI Symbol;Acc:MGI:3652191]	93.7196	2.11731	0.00189372	0.0950845	35.6507	34.4672	227.434	77.3263	35.059	152.38
13937	ENSMUSG00000034591	Slc41a2	solute carrier family 41, member 2 [Source:MGI Symbol;Acc:MGI:2442940]	28.0582	1.91085	0.0452992	0.603338	5.24275	18.2473	64.3682	24.3746	11.745	44.3714
14001	ENSMUSG00000024621	Csf1r	colony stimulating factor 1 receptor [Source:MGI Symbol;Acc:MGI:1339758]	324.327	2.61424	0.0012491	0.0768787	47.1848	134.828	942.994	172.303	91.0062	557.649
14004	ENSMUSG00000059430	Actg2	actin, gamma 2, smooth muscle, enteric [Source:MGI Symbol;Acc:MGI:104589]	74.1676	1.54851	0.0157918	0.335423	45.0877	30.4122	148.047	73.1238	37.75	110.585
14010	ENSMUSG00000052560	Cpne8	copine VIII [Source:MGI Symbol;Acc:MGI:1914121]	4.47916	5.5568	0.0164074	NA	0	0	12.8736	5.04302	0	8.95833
14017	ENSMUSG00000040605	Bace2	beta-site APP-cleaving enzyme 2 [Source:MGI Symbol;Acc:MGI:1860440]	8.72737	3.98758	0.0118283	NA	1.04855	1.01374	23.6017	9.24553	1.03115	16.4236
14020	ENSMUSG00000024235	Map3k8	mitogen-activated protein kinase kinase kinase 8 [Source:MGI Symbol;Acc:MGI:1346878]	170.417	1.10108	0.0185175	0.371415	113.244	103.402	264.982	200.04	108.323	232.511
14033	ENSMUSG00000015947	Fcgr1	Fc receptor, IgG, high affinity I [Source:MGI Symbol;Acc:MGI:95498]	114.482	6.18277	0.00327912	0.134736	4.1942	2.02748	444.141	7.56453	3.11084	225.853
14040	ENSMUSG00000030199	Etv6	ets variant 6 [Source:MGI Symbol;Acc:MGI:109336]	913.798	1.05431	0.0292297	0.478778	479.188	708.605	1570.58	896.817	593.896	1233.7
14041	ENSMUSG00000005583	Mef2c	myocyte enhancer factor 2C [Source:MGI Symbol;Acc:MGI:99458]	297.734	1.52091	0.0151159	0.32564	103.807	203.762	640.464	242.905	153.784	441.684
14047	ENSMUSG00000039007	Cpq	carboxypeptidase Q [Source:MGI Symbol;Acc:MGI:1889205]	109.561	1.34274	0.0358558	0.528642	63.9616	59.8107	229.58	84.8908	61.8862	157.235
14056	ENSMUSG00000055809	Dnaaf3	dynein, axonemal assembly factor 3 [Source:MGI Symbol;Acc:MGI:3588207]	15.7073	2.94839	0.00935136	0.251643	2.0971	5.0687	39.6937	15.9696	3.5829	27.8316
14067	ENSMUSG00000020125	Elane	elastase, neutrophil expressed [Source:MGI Symbol;Acc:MGI:2679229]	8016.88	4.16177	0.0187926	0.373337	605.014	1091.8	29387.3	983.389	848.406	15185.3
14077	ENSMUSG00000007682	Dio2	deiodinase, iodothyronine, type II [Source:MGI Symbol;Acc:MGI:1338833]	205.487	4.20807	1.81e-05	0.00669393	17.8254	24.3298	732.725	47.0682	21.0776	389.896
14138	ENSMUSG00000074695	Il22	interleukin 22 [Source:MGI Symbol;Acc:MGI:1355307]	7.81269	4.87348	0.0116241	NA	0	1.01374	19.3105	10.9265	0.50687	15.1185
14145	ENSMUSG00000000386	Mx1	MX dynamin-like GTPase 1 [Source:MGI Symbol;Acc:MGI:97243]	159.16	1.05354	0.0207269	0.391568	97.5152	109.484	210.269	219.371	103.5	214.82
14149	ENSMUSG00000042129	Rassf4	Ras association (RalGDS/AF-6) domain family member 4 [Source:MGI Symbol;Acc:MGI:2386853]	429.417	1.82747	0.00768444	0.223145	100.661	276.751	999.853	340.404	188.706	670.128
14152	ENSMUSG00000027200	Sema6d	sema domain, transmembrane domain (TM), and cytoplasmic domain, (semaphorin) 6D [Source:MGI Symbol;Acc:MGI:2387661]	59.6344	1.90058	0.00158919	0.0880029	22.0196	28.3847	84.7515	103.382	25.2022	94.0667
14153	ENSMUSG00000038963	Slco4a1	solute carrier organic anion transporter family, member 4a1 [Source:MGI Symbol;Acc:MGI:1351866]	107.169	2.51189	0.00166364	0.0888683	30.408	33.4534	306.822	57.9947	31.9307	182.408
14183	ENSMUSG00000054675	Tmem119	transmembrane protein 119 [Source:MGI Symbol;Acc:MGI:2385228]	15.5291	3.16985	0.0245518	0.436626	3.14565	3.04122	52.5674	3.36201	3.09344	27.9647
14215	ENSMUSG00000033350	Chst2	carbohydrate sulfotransferase 2 [Source:MGI Symbol;Acc:MGI:1891160]	197.709	1.0297	0.0196105	0.379384	138.409	121.649	254.254	276.526	130.029	265.39
14224	ENSMUSG00000018774	Cd68	CD68 antigen [Source:MGI Symbol;Acc:MGI:88342]	142.735	1.51628	0.0246768	0.438303	52.4275	95.2916	316.477	106.744	73.8596	211.61
14227	ENSMUSG00000116287	-		14.8562	2.07917	0.0386973	0.551586	6.29131	5.0687	27.8929	20.1721	5.68001	24.0325
14236	ENSMUSG00000027331	Knstrn	kinetochore-localized astrin/SPAG5 binding [Source:MGI Symbol;Acc:MGI:1289298]	731.606	1.17944	0.0414395	0.574853	334.488	561.612	1457.94	572.383	448.05	1015.16
14271	ENSMUSG00000113701	B230303A05Rik	RIKEN cDNA B230303A05 gene [Source:MGI Symbol;Acc:MGI:3646895]	8.58243	6.49563	0.0121407	NA	0	0	34.3297	0	0	17.1649
14276	ENSMUSG00000041324	Inhba	inhibin beta-A [Source:MGI Symbol;Acc:MGI:96570]	29.0472	3.07143	0.00915144	0.249118	4.1942	8.10993	95.4795	8.40503	6.15207	51.9423
14282	ENSMUSG00000021614	Vcan	versican [Source:MGI Symbol;Acc:MGI:102889]	128.762	5.22727	0.00820881	0.234055	6.29131	7.09619	492.417	9.24553	6.69375	250.831
14289	ENSMUSG00000041219	Arhgap11a	Rho GTPase activating protein 11A [Source:MGI Symbol;Acc:MGI:2444300]	820.866	1.20062	0.0499926	0.63168	268.429	726.852	1530.89	757.293	497.641	1144.09
14295	ENSMUSG00000095079	Igha	immunoglobulin heavy constant alpha [Source:MGI Symbol;Acc:MGI:96444]	74167.7	3.24597	2.51e-05	0.00834372	7680.64	20608.3	226856	41525.9	14144.5	134191
14319	ENSMUSG00000076612	Ighg2c	immunoglobulin heavy constant gamma 2C [Source:MGI Symbol;Acc:MGI:2686979]	18532.8	3.53592	5.31e-08	5.85e-05	3272.53	2611.4	55042.3	13205.1	2941.96	34123.7
14323	ENSMUSG00000075705	Msrb1	methionine sulfoxide reductase B1 [Source:MGI Symbol;Acc:MGI:1351642]	1319.47	1.80981	0.0192165	0.376338	681.558	489.637	3598.18	508.504	585.597	2053.34
14341	ENSMUSG00000076613	Ighg2b	immunoglobulin heavy constant gamma 2B [Source:MGI Symbol;Acc:MGI:96445]	25140.2	2.97111	3.84e-05	0.0101071	6645.72	4728.09	75867.6	13319.5	5686.9	44593.5
14377	ENSMUSG00000076614	Ighg1	immunoglobulin heavy constant gamma 1 (G1m marker) [Source:MGI Symbol;Acc:MGI:96446]	5808.06	3.60389	5.73e-07	0.0004561	688.898	1076.59	18140	3326.71	882.745	10733.4
14383	ENSMUSG00000038665	Dgki	diacylglycerol kinase, iota [Source:MGI Symbol;Acc:MGI:2443430]	24.1563	1.97518	0.0206614	0.391255	8.38841	11.1511	49.349	27.7366	9.76978	38.5428
14407	ENSMUSG00000026357	Rgs18	regulator of G-protein signaling 18 [Source:MGI Symbol;Acc:MGI:1927498]	124.48	2.12488	0.0124143	0.29135	46.1362	46.6321	357.244	47.9087	46.3842	202.576
14434	ENSMUSG00000021697	Depdc1b	DEP domain containing 1B [Source:MGI Symbol;Acc:MGI:2145425]	147.596	1.96186	0.01133	0.275382	25.1652	95.2916	349.734	120.192	60.2284	234.963
14436	ENSMUSG00000076617	Ighm	immunoglobulin heavy constant mu [Source:MGI Symbol;Acc:MGI:96448]	98176.3	1.42679	0.0292162	0.478778	50174.2	56294	232544	53693	53234.1	143119
14467	ENSMUSG00000076618	Ighj4	immunoglobulin heavy joining 4 [Source:MGI Symbol;Acc:MGI:4439658]	133.196	2.05298	0.000687421	0.0540721	29.3594	74.0031	240.308	189.113	51.6813	214.711
14470	ENSMUSG00000029026	Trp73	transformation related protein 73 [Source:MGI Symbol;Acc:MGI:1336991]	11.1724	2.92798	0.0264054	NA	3.14565	2.02748	31.1113	8.40503	2.58657	19.7582
14488	ENSMUSG00000041992	Rapgef5	Rap guanine nucleotide exchange factor (GEF) 5 [Source:MGI Symbol;Acc:MGI:2444365]	137.747	1.94276	0.000361428	0.0386134	65.0102	48.6596	276.783	160.536	56.8349	218.66
14507	ENSMUSG00000076619	Ighj3	immunoglobulin heavy joining 3 [Source:MGI Symbol;Acc:MGI:4439767]	73.7342	2.05191	0.00356737	0.140732	13.6312	43.5909	135.173	102.541	28.611	118.857
14519	ENSMUSG00000027611	Procr	protein C receptor, endothelial [Source:MGI Symbol;Acc:MGI:104596]	11.4963	2.42793	0.048653	NA	2.0971	5.0687	27.8929	10.9265	3.5829	19.4097
14524	ENSMUSG00000038068	Rnf144b	ring finger protein 144B [Source:MGI Symbol;Acc:MGI:2384986]	113.951	2.19036	0.0105336	0.266793	20.971	60.8244	314.331	59.6757	40.8977	187.004
14543	ENSMUSG00000076620	Ighj2	immunoglobulin heavy joining 2 [Source:MGI Symbol;Acc:MGI:4439803]	35.3202	2.17441	0.00503365	0.172396	7.33986	18.2473	56.8586	58.8352	12.7936	57.8469
14576	ENSMUSG00000076621	Ighj1	immunoglobulin heavy joining 1 [Source:MGI Symbol;Acc:MGI:4439802]	44.3129	1.29211	0.0467079	0.614022	20.971	30.4122	61.1498	64.7187	25.6916	62.9343
14584	ENSMUSG00000023048	Prr13	proline rich 13 [Source:MGI Symbol;Acc:MGI:1913401]	2343.05	1.02936	0.0122979	0.289566	1431.27	1650.37	3711.9	2578.66	1540.82	3145.28
14635	ENSMUSG00000067149	Jchain	immunoglobulin joining chain [Source:MGI Symbol;Acc:MGI:96493]	36362.8	2.03154	0.0039326	0.148546	16526.2	12058.4	98276.3	18590.2	14292.3	58433.3
14659	ENSMUSG00000047945	Marcksl1	MARCKS-like 1 [Source:MGI Symbol;Acc:MGI:97143]	464.681	1.30968	0.0110509	0.269824	270.526	263.573	904.373	420.252	267.049	662.312
14670	ENSMUSG00000026478	Lamc1	laminin, gamma 1 [Source:MGI Symbol;Acc:MGI:99914]	492.983	1.21273	0.0119549	0.283299	218.099	376.098	800.311	577.426	297.098	688.868
14674	ENSMUSG00000030560	Ctsc	cathepsin C [Source:MGI Symbol;Acc:MGI:109553]	1621.16	1.43582	0.0305716	0.491205	952.084	797.814	3851.36	883.369	874.949	2367.37
14675	ENSMUSG00000110697	Gm31718	predicted gene, 31718 [Source:MGI Symbol;Acc:MGI:5590877]	57.4426	1.94261	0.00127272	0.0768787	23.0681	24.3298	100.844	81.5288	23.699	91.1862
14689	ENSMUSG00000038648	Creb3l2	cAMP responsive element binding protein 3-like 2 [Source:MGI Symbol;Acc:MGI:2442695]	317.725	1.19344	0.0303911	0.489954	128.972	257.49	560.003	324.434	193.231	442.219
14696	ENSMUSG00000039943	Plcb4	phospholipase C, beta 4 [Source:MGI Symbol;Acc:MGI:107464]	333.223	1.05674	0.00964011	0.25557	208.662	224.037	458.087	442.105	216.349	450.096
14703	ENSMUSG00000022246	Rai14	retinoic acid induced 14 [Source:MGI Symbol;Acc:MGI:1922896]	28.7052	1.7121	0.0383108	0.547363	12.5826	14.1924	61.1498	26.8961	13.3875	44.0229
14720	ENSMUSG00000027398	Il1b	interleukin 1 beta [Source:MGI Symbol;Acc:MGI:96543]	84.9525	3.11936	0.00341043	0.137532	16.7768	18.2473	289.657	15.1291	17.5121	152.393
14737	ENSMUSG00000032251	Irak1bp1	interleukin-1 receptor-associated kinase 1 binding protein 1 [Source:MGI Symbol;Acc:MGI:1929475]	70.0835	1.22873	0.0499145	0.63168	49.2819	34.4672	127.664	68.9213	41.8745	98.2924
14773	ENSMUSG00000093726	Gm20667	predicted gene 20667 [Source:MGI Symbol;Acc:MGI:5313114]	16.9832	2.17318	0.0430388	0.585441	3.14565	9.12367	39.6937	15.9696	6.13466	27.8316
14795	ENSMUSG00000054855	Rnd1	Rho family GTPase 1 [Source:MGI Symbol;Acc:MGI:2444878]	43.6472	2.09222	0.0344124	0.520499	19.9225	13.1786	125.518	15.9696	16.5505	70.7438
14812	ENSMUSG00000030208	Emp1	epithelial membrane protein 1 [Source:MGI Symbol;Acc:MGI:107941]	496.065	1.02737	0.0126006	0.293795	339.731	313.246	748.817	582.469	326.488	665.643
14871	ENSMUSG00000003355	Fkbp11	FK506 binding protein 11 [Source:MGI Symbol;Acc:MGI:1913370]	183.245	3.38721	0.000105144	0.018482	31.4565	32.4397	601.843	67.2402	31.9481	334.541
14875	ENSMUSG00000016256	Ctsz	cathepsin Z [Source:MGI Symbol;Acc:MGI:1891190]	1868.01	1.76078	0.013639	0.306043	710.918	991.439	4861.94	907.743	851.178	2884.84
14881	ENSMUSG00000076934	Iglv1	immunoglobulin lambda variable 1 [Source:MGI Symbol;Acc:MGI:96530]	5122.21	1.71524	0.0219183	0.402285	2786	1997.07	13597.8	2107.98	2391.53	7852.88
14885	ENSMUSG00000105906	Iglc1	immunoglobulin lambda constant 1 [Source:MGI Symbol;Acc:MGI:99546]	3507.77	1.61547	0.031479	0.495452	2091.86	1360.44	9138.14	1440.62	1726.15	5289.38
14890	ENSMUSG00000079679	Vwde	von Willebrand factor D and EGF domains [Source:MGI Symbol;Acc:MGI:2685313]	17.9265	5.07251	0.00186398	0.094785	1.04855	1.01374	65.441	4.20252	1.03115	34.8218
14905	ENSMUSG00000027073	Prg2	proteoglycan 2, bone marrow [Source:MGI Symbol;Acc:MGI:103294]	593.391	1.59806	0.0193447	0.376787	281.012	308.177	1463.3	321.072	294.594	892.188
14936	ENSMUSG00000054889	Dsp	desmoplakin [Source:MGI Symbol;Acc:MGI:109611]	20.1158	2.06035	0.0267909	0.461539	10.4855	5.0687	39.6937	25.2151	7.77711	32.4544
14945	ENSMUSG00000012519	Mlkl	mixed lineage kinase domain-like [Source:MGI Symbol;Acc:MGI:1921818]	165.607	2.64628	0.000968666	0.0666703	27.2623	63.8657	476.325	94.9768	45.564	285.651
14973	ENSMUSG00000094028	Ighd4-1	immunoglobulin heavy diversity 4-1 [Source:MGI Symbol;Acc:MGI:4439801]	27.8723	1.80612	0.0186298	0.371415	13.6312	11.1511	47.2033	39.5036	12.3912	43.3535
14988	ENSMUSG00000010830	Kdelr3	KDEL (Lys-Asp-Glu-Leu) endoplasmic reticulum protein retention receptor 3 [Source:MGI Symbol;Acc:MGI:2145953]	9.61253	2.68717	0.0473785	NA	2.0971	3.04122	25.7473	7.56453	2.56916	16.6559
15001	ENSMUSG00000046006	Gapt	Grb2-binding adaptor, transmembrane [Source:MGI Symbol;Acc:MGI:3608341]	79.3205	3.45032	0.00169997	0.0901363	5.24275	21.2886	271.419	19.3316	13.2657	145.375
15002	ENSMUSG00000066952	Myo1h	myosin 1H [Source:MGI Symbol;Acc:MGI:1914674]	137.069	1.00754	0.0494389	0.629654	84.9326	97.3191	141.61	224.414	91.1259	183.012
15007	ENSMUSG00000027459	Fam110a	family with sequence similarity 110, member A [Source:MGI Symbol;Acc:MGI:1921097]	147.188	1.04414	0.0477622	0.620273	76.5442	115.566	240.308	156.334	96.0553	198.321
15028	ENSMUSG00000027072	Prg3	proteoglycan 3 [Source:MGI Symbol;Acc:MGI:1858200]	23.8993	2.89771	0.014172	0.312615	3.14565	8.10993	75.0962	9.24553	5.62779	42.1709
15055	ENSMUSG00000024548	Setbp1	SET binding protein 1 [Source:MGI Symbol;Acc:MGI:1933199]	107.711	1.3165	0.0110146	0.269824	51.379	71.9756	166.285	141.205	61.6773	153.745
15084	ENSMUSG00000030214	Plbd1	phospholipase B domain containing 1 [Source:MGI Symbol;Acc:MGI:1914107]	239.188	2.13842	0.00550555	0.182763	47.1848	129.759	631.881	147.929	88.4718	389.905
15089	ENSMUSG00000022838	Eaf2	ELL associated factor 2 [Source:MGI Symbol;Acc:MGI:2146616]	154.787	2.14269	0.00135319	0.079721	50.3304	63.8657	387.282	117.67	57.0981	252.476
15092	ENSMUSG00000035067	Xkr6	X-linked Kx blood group related 6 [Source:MGI Symbol;Acc:MGI:2447765]	91.7096	1.35938	0.00987567	0.258041	44.0391	58.797	136.246	127.756	51.4181	132.001
15124	ENSMUSG00000037902	Sirpa	signal-regulatory protein alpha [Source:MGI Symbol;Acc:MGI:108563]	440.504	2.94009	0.00100303	0.0674587	38.7964	164.226	1365.68	193.316	101.511	779.497
15126	ENSMUSG00000025823	Pdia4	protein disulfide isomerase associated 4 [Source:MGI Symbol;Acc:MGI:104864]	2741.81	1.26018	0.040683	0.567624	1715.43	1514.53	6049.54	1687.73	1614.98	3868.63
15130	ENSMUSG00000056501	Cebpb	CCAAT/enhancer binding protein (C/EBP), beta [Source:MGI Symbol;Acc:MGI:88373]	325.47	2.44238	0.00095325	0.0661043	105.904	96.3054	929.048	170.622	101.105	549.835
15146	ENSMUSG00000027718	Il21	interleukin 21 [Source:MGI Symbol;Acc:MGI:1890474]	162.812	1.86126	0.00287682	0.123307	77.5928	62.8519	375.481	135.321	70.2224	255.401
15151	ENSMUSG00000004105	Angptl2	angiopoietin-like 2 [Source:MGI Symbol;Acc:MGI:1347002]	486.12	1.50957	0.00105155	0.0687397	289.4	215.927	874.335	564.818	252.663	719.576
15157	ENSMUSG00000042684	Npl	N-acetylneuraminate pyruvate lyase [Source:MGI Symbol;Acc:MGI:1921341]	132.221	2.6145	0.0077835	0.225564	35.6507	38.5222	426.976	27.7366	37.0864	227.356
15176	ENSMUSG00000027221	Chst1	carbohydrate (keratan sulfate Gal-6) sulfotransferase 1 [Source:MGI Symbol;Acc:MGI:1924219]	89.7943	1.46863	0.0398667	0.560182	27.2623	67.9206	186.668	77.3263	47.5915	131.997
15205	ENSMUSG00000056220	Pla2g4a	phospholipase A2, group IVA (cytosolic, calcium-dependent) [Source:MGI Symbol;Acc:MGI:1195256]	202.087	1.76569	0.0266702	0.460568	62.9131	120.635	533.183	91.6148	91.7741	312.399
15230	ENSMUSG00000096464	Ighv2-2	immunoglobulin heavy variable 2-2 [Source:MGI Symbol;Acc:MGI:4439894]	2453.28	2.39411	0.000242854	0.0302321	551.538	1016.78	6460.42	1784.39	784.16	4122.4
15251	ENSMUSG00000020057	Dram1	DNA-damage regulated autophagy modulator 1 [Source:MGI Symbol;Acc:MGI:1918962]	115.341	3.74992	0.000112768	0.0189928	13.6312	18.2473	395.864	33.6201	15.9392	214.742
15280	ENSMUSG00000095612	Ighv5-4	immunoglobulin heavy variable 5-4 [Source:MGI Symbol;Acc:MGI:4439895]	484.677	2.88024	5.77e-05	0.0127136	78.6413	153.075	1389.28	317.71	115.858	853.495
15301	ENSMUSG00000094164	Ighv2-3	immunoglobulin heavy variable 2-3 [Source:MGI Symbol;Acc:MGI:4439872]	773.158	1.80934	0.00653374	0.202461	245.361	440.977	1897.79	508.504	343.169	1203.15
15302	ENSMUSG00000090164	BC035044	cDNA sequence BC035044 [Source:MGI Symbol;Acc:MGI:2448540]	257.315	2.69888	0.00201718	0.0982244	74.4471	62.8519	812.112	79.8478	68.6495	445.98
15311	ENSMUSG00000094951	Ighv5-6	immunoglobulin heavy variable 5-6 [Source:MGI Symbol;Acc:MGI:4439815]	697.704	3.01355	5.62e-06	0.0029775	98.5638	208.831	1908.52	574.904	153.697	1241.71
15320	ENSMUSG00000019917	44084	septin 10 [Source:MGI Symbol;Acc:MGI:1918110]	37.8408	1.78357	0.0286331	0.47413	15.7283	18.2473	87.9699	29.4176	16.9878	58.6937
15332	ENSMUSG00000056413	Adap1	ArfGAP with dual PH domains 1 [Source:MGI Symbol;Acc:MGI:2442201]	444.051	2.07971	0.000223088	0.0293002	154.137	185.515	1033.11	403.441	169.826	718.276
15355	ENSMUSG00000098188	Sowahc	sosondowah ankyrin repeat domain family member C [Source:MGI Symbol;Acc:MGI:3606051]	68.691	1.49545	0.0317786	0.498294	25.1652	46.6321	141.61	61.3567	35.8987	101.483
15380	ENSMUSG00000038991	Txndc5	thioredoxin domain containing 5 [Source:MGI Symbol;Acc:MGI:2145316]	3580.51	1.43014	0.0128812	0.296019	1667.2	2208.94	7783.19	2662.71	1938.07	5222.95
15391	ENSMUSG00000000248	Clec2g	C-type lectin domain family 2, member g [Source:MGI Symbol;Acc:MGI:1918059]	24.9345	2.34228	0.0146507	0.319492	4.1942	12.1649	59.0042	24.3746	8.17955	41.6894
15400	ENSMUSG00000085786	Gm15987	predicted gene 15987 [Source:MGI Symbol;Acc:MGI:3801849]	59.4278	2.58661	0.00240814	0.109444	11.5341	22.3023	165.212	38.6631	16.9182	101.937
15412	ENSMUSG00000030339	Ltbr	lymphotoxin B receptor [Source:MGI Symbol;Acc:MGI:104875]	164.13	2.5014	0.00216772	0.102083	33.5536	64.8794	477.397	80.6883	49.2165	279.043
15443	ENSMUSG00000029822	Osbpl3	oxysterol binding protein-like 3 [Source:MGI Symbol;Acc:MGI:1918970]	570.152	1.13607	0.00462335	0.165057	354.41	358.864	701.613	865.718	356.637	783.666
15451	ENSMUSG00000087150	BC064078	cDNA sequence BC064078 [Source:MGI Symbol;Acc:MGI:3040692]	94.2896	2.0781	0.00156411	0.0871279	34.6022	37.5084	220.997	84.0503	36.0553	152.524
15452	ENSMUSG00000030223	Ptpro	protein tyrosine phosphatase, receptor type, O [Source:MGI Symbol;Acc:MGI:1097152]	70.2897	2.16528	0.00568273	0.186002	13.6312	37.5084	169.503	60.5162	25.5698	115.01
15459	ENSMUSG00000042671	Rgs8	regulator of G-protein signaling 8 [Source:MGI Symbol;Acc:MGI:108408]	11.2293	3.74497	0.00927848	NA	3.14565	0	18.2377	23.5341	1.57283	20.8859
15482	ENSMUSG00000067613	Krt83	keratin 83 [Source:MGI Symbol;Acc:MGI:3690448]	29.212	1.88248	0.0354827	0.52694	16.7768	8.10993	67.5866	24.3746	12.4434	45.9806
15491	ENSMUSG00000095285	Ighv5-9	immunoglobulin heavy variable 5-9 [Source:MGI Symbol;Acc:MGI:4439873]	339.349	1.56033	0.00485922	0.16974	118.486	225.05	660.847	353.011	171.768	506.929
15496	ENSMUSG00000044092	C130050O18Rik	RIKEN cDNA C130050O18 gene [Source:MGI Symbol;Acc:MGI:2442694]	21.8933	2.90409	0.0155819	0.333436	4.1942	6.08244	69.7322	7.56453	5.13832	38.6484
15515	ENSMUSG00000072214	44079	septin 5 [Source:MGI Symbol;Acc:MGI:1195461]	13.3583	4.64553	0.00700008	NA	0	2.02748	47.2033	4.20252	1.01374	25.7029
15522	ENSMUSG00000096498	Ighv2-5	immunoglobulin heavy variable 2-5 [Source:MGI Symbol;Acc:MGI:4439517]	442.726	1.61722	0.0109696	0.269366	222.293	212.886	1044.91	290.814	217.589	667.862
15567	ENSMUSG00000056529	Ptafr	platelet-activating factor receptor [Source:MGI Symbol;Acc:MGI:106066]	48.3248	3.07994	0.00980302	0.257505	3.14565	17.2336	161.993	10.9265	10.1896	86.4599
15568	ENSMUSG00000095429	Ighv5-12	immunoglobulin heavy variable 5-12 [Source:MGI Symbol;Acc:MGI:4439516]	382.945	1.6986	0.00802592	0.230721	143.651	216.941	902.228	268.961	180.296	585.594
15585	ENSMUSG00000095210	Ighv5-9-1	immunoglobulin heavy variable 5-9-1 [Source:MGI Symbol;Acc:MGI:4439810]	742.47	2.11644	0.0106567	0.267448	333.439	223.023	2171.35	242.065	278.231	1206.71
15590	ENSMUSG00000025877	Hk3	hexokinase 3 [Source:MGI Symbol;Acc:MGI:2670962]	875.772	3.5343	9.22e-05	0.0173764	106.952	171.322	2999.56	225.255	139.137	1612.41
15598	ENSMUSG00000004508	Gab2	growth factor receptor bound protein 2-associated protein 2 [Source:MGI Symbol;Acc:MGI:1333854]	90.3241	1.88608	0.0157054	0.334107	23.0681	53.7283	223.143	61.3567	38.3982	142.25
15606	ENSMUSG00000026475	Rgs16	regulator of G-protein signaling 16 [Source:MGI Symbol;Acc:MGI:108407]	347.018	1.59899	0.000890112	0.062804	206.565	137.869	627.59	416.049	172.217	521.819
15631	ENSMUSG00000095565	Ighv2-9-1	immunoglobulin heavy variable 2-9-1 [Source:MGI Symbol;Acc:MGI:4439519]	866.69	1.79895	0.0160221	0.338308	282.06	491.664	2290.44	402.601	386.862	1346.52
15632	ENSMUSG00000046841	Ckap4	cytoskeleton-associated protein 4 [Source:MGI Symbol;Acc:MGI:2444926]	549.997	3.19402	0.000194158	0.0272773	51.379	165.24	1737.94	245.427	108.309	991.684
15649	ENSMUSG00000053063	Clec12a	C-type lectin domain family 12, member a [Source:MGI Symbol;Acc:MGI:3040968]	321.267	3.78182	9.95e-05	0.018039	26.2138	60.8244	1123.23	74.8048	43.5191	599.015
15671	ENSMUSG00000014599	Csf1	colony stimulating factor 1 (macrophage) [Source:MGI Symbol;Acc:MGI:1339753]	238.045	1.25219	0.00448845	0.161855	141.554	139.896	376.554	294.176	140.725	335.365
15681	ENSMUSG00000016494	Cd34	CD34 antigen [Source:MGI Symbol;Acc:MGI:88329]	197.287	1.68402	0.0218154	0.402022	79.6899	107.457	497.781	104.222	93.5732	301.002
15698	ENSMUSG00000094194	Ighv5-16	immunoglobulin heavy variable 5-16 [Source:MGI Symbol;Acc:MGI:4439556]	465.604	1.32234	0.029306	0.478932	170.914	360.892	939.776	390.834	265.903	665.305
15704	ENSMUSG00000034818	Celf5	CUGBP, Elav-like family member 5 [Source:MGI Symbol;Acc:MGI:2442333]	11.8883	2.25525	0.0445412	NA	3.14565	5.0687	22.5289	16.8101	4.10718	19.6695
15711	ENSMUSG00000022574	Naprt	nicotinate phosphoribosyltransferase [Source:MGI Symbol;Acc:MGI:2442664]	127.34	1.38068	0.0250801	0.442111	39.8449	101.374	213.488	154.653	70.6095	184.07
15716	ENSMUSG00000095571	Ighv5-17	immunoglobulin heavy variable 5-17 [Source:MGI Symbol;Acc:MGI:4439533]	1587.07	2.44743	0.00189846	0.0950845	523.227	460.238	4762.17	602.641	491.733	2682.41
15734	ENSMUSG00000079293	Clec7a	C-type lectin domain family 7, member a [Source:MGI Symbol;Acc:MGI:1861431]	118.503	3.80604	0.000589972	0.0495446	4.1942	27.371	413.029	29.4176	15.7826	221.223
15755	ENSMUSG00000079547	H2-DMb1	histocompatibility 2, class II, locus Mb1 [Source:MGI Symbol;Acc:MGI:95922]	84.9039	1.59902	0.0359053	0.528827	30.408	53.7283	201.687	53.7922	42.0681	127.74
15767	ENSMUSG00000062995	Ica1	islet cell autoantigen 1 [Source:MGI Symbol;Acc:MGI:96391]	68.9278	2.67466	0.00856963	0.240084	24.1167	13.1786	219.925	18.4911	18.6477	119.208
15770	ENSMUSG00000046245	Pilra	paired immunoglobin-like type 2 receptor alpha [Source:MGI Symbol;Acc:MGI:2450529]	93.6906	5.6714	8.31e-06	0.00396628	3.14565	4.05496	358.316	9.24553	3.60031	183.781
15778	ENSMUSG00000096638	Ighv2-9	immunoglobulin heavy variable 2-9 [Source:MGI Symbol;Acc:MGI:4439624]	1016.68	1.27873	0.0398732	0.560182	325.051	861.68	1993.27	886.731	593.365	1440
15782	ENSMUSG00000022755	Adgrg7	adhesion G protein-coupled receptor G7 [Source:MGI Symbol;Acc:MGI:2441732]	121.605	1.80872	0.012671	0.294453	42.9906	64.8794	300.385	78.1668	53.935	189.276
15789	ENSMUSG00000076665	Ighv7-1	immunoglobulin heavy variable 7-1 [Source:MGI Symbol;Acc:MGI:4439622]	440.869	2.8004	3.37e-07	0.000301555	99.6123	121.649	1082.46	459.755	110.631	771.107
15797	ENSMUSG00000034226	Rhov	ras homolog family member V [Source:MGI Symbol;Acc:MGI:2444227]	13.461	4.64366	0.00332696	NA	1.04855	1.01374	45.0577	6.72402	1.03115	25.8909
15799	ENSMUSG00000030162	Olr1	oxidized low density lipoprotein (lectin-like) receptor 1 [Source:MGI Symbol;Acc:MGI:1261434]	54.8044	4.19158	0.000233468	0.0301111	6.29131	5.0687	195.25	12.6075	5.68001	103.929
15801	ENSMUSG00000094509	Ighv14-1	immunoglobulin heavy variable 14-1 [Source:MGI Symbol;Acc:MGI:4439920]	650.701	4.62611	0.00683479	0.206838	58.7189	42.5771	2407.37	94.1363	50.648	1250.75
15815	ENSMUSG00000076655	Ighv4-1	immunoglobulin heavy variable 4-1 [Source:MGI Symbol;Acc:MGI:4439536]	5643.93	3.85908	0.0174599	0.359649	571.46	883.982	20103.3	1017.01	727.721	10560.1
15817	ENSMUSG00000046748	Tmem45a2	transmembrane protein 45A2 [Source:MGI Symbol;Acc:MGI:1916707]	6.0377	4.4836	0.0450153	NA	0	1.01374	21.4561	1.68101	0.50687	11.5685
15818	ENSMUSG00000093838	Ighv3-1	immunoglobulin heavy variable 3-1 [Source:MGI Symbol;Acc:MGI:4439534]	402.612	2.07397	0.000252194	0.0308582	84.9326	224.037	719.851	581.628	154.485	650.74
15830	ENSMUSG00000095583	Ighv14-2	immunoglobulin heavy variable 14-2 [Source:MGI Symbol;Acc:MGI:4439607]	1625.43	3.74751	3.39e-05	0.00952692	133.166	317.301	5583.94	467.32	225.233	3025.63
15835	ENSMUSG00000066456	Hmgn3	high mobility group nucleosomal binding domain 3 [Source:MGI Symbol;Acc:MGI:2138069]	70.8608	1.72068	0.0314935	0.495452	29.3594	36.4947	178.085	39.5036	32.927	108.794
15836	ENSMUSG00000027004	Frzb	frizzled-related protein [Source:MGI Symbol;Acc:MGI:892032]	3.31239	5.11952	0.0470837	NA	0	0	10.728	2.52151	0	6.62477
15842	ENSMUSG00000008540	Mgst1	microsomal glutathione S-transferase 1 [Source:MGI Symbol;Acc:MGI:1913850]	250.193	4.21232	0.0177353	0.362195	15.7283	35.4809	915.101	34.4606	25.6046	474.781
15845	ENSMUSG00000025130	P4hb	prolyl 4-hydroxylase, beta polypeptide [Source:MGI Symbol;Acc:MGI:97464]	5487.71	1.27288	0.0475021	0.620273	3321.81	3103.06	12472.4	3053.55	3212.44	7762.98
15857	ENSMUSG00000114608	Gm36161	predicted gene, 36161 [Source:MGI Symbol;Acc:MGI:5595320]	55.9491	3.76485	0.000698045	0.0546078	2.0971	13.1786	186.668	21.8531	7.63787	104.26
15859	ENSMUSG00000095609	Gm21188	predicted gene, 21188 [Source:MGI Symbol;Acc:MGI:5434543]	59.1241	2.97191	0.00286635	0.123227	9.43696	17.2336	188.813	21.0126	13.3353	104.913
15862	ENSMUSG00000032754	Slc8b1	solute carrier family 8 (sodium/lithium/calcium exchanger), member B1 [Source:MGI Symbol;Acc:MGI:2180781]	382.647	1.23737	0.0427112	0.583627	197.128	258.504	811.039	263.918	227.816	537.479
15863	ENSMUSG00000049999	Ppp1r3d	protein phosphatase 1, regulatory subunit 3D [Source:MGI Symbol;Acc:MGI:1917664]	42.1364	4.99418	0.000736813	0.0567108	1.04855	4.05496	160.921	2.52151	2.55176	81.721
15868	ENSMUSG00000070476	Fam217b	family with sequence similarity 217, member B [Source:MGI Symbol;Acc:MGI:1918782]	33.2644	3.14907	0.0102161	0.262104	8.38841	5.0687	113.717	5.88352	6.72856	59.8003
15885	ENSMUSG00000003484	Cyp4f18	cytochrome P450, family 4, subfamily f, polypeptide 18 [Source:MGI Symbol;Acc:MGI:1919304]	107.091	2.83986	0.00312228	0.130697	22.0196	30.4122	346.515	29.4176	26.2159	187.967
15901	ENSMUSG00000049988	Lrrc25	leucine rich repeat containing 25 [Source:MGI Symbol;Acc:MGI:2445284]	74.0242	2.22336	0.02076	0.391568	12.5826	39.5359	214.561	29.4176	26.0593	121.989
15902	ENSMUSG00000095642	Ighv14-3	immunoglobulin heavy variable V14-3 [Source:MGI Symbol;Acc:MGI:4439764]	802.145	2.81986	6.79e-05	0.0146078	138.409	259.518	2297.94	512.707	198.963	1405.33
15904	ENSMUSG00000029553	Tfec	transcription factor EC [Source:MGI Symbol;Acc:MGI:1333760]	271.019	3.78984	7.72e-05	0.0155448	32.5051	40.5496	950.504	60.5162	36.5274	505.51
15948	ENSMUSG00000029648	Flt1	FMS-like tyrosine kinase 1 [Source:MGI Symbol;Acc:MGI:95558]	19.5685	2.71495	0.0476851	0.620273	5.24275	5.0687	65.441	2.52151	5.15573	33.9813
15983	ENSMUSG00000066684	Pilrb1	paired immunoglobin-like type 2 receptor beta 1 [Source:MGI Symbol;Acc:MGI:2450532]	35.0903	4.44828	0.00192436	0.0951813	1.04855	5.0687	130.882	3.36201	3.05863	67.122
16003	ENSMUSG00000030717	Nupr1	nuclear protein transcription regulator 1 [Source:MGI Symbol;Acc:MGI:1891834]	39.6175	2.21745	0.0461903	0.611147	18.8739	9.12367	121.227	9.24553	13.9988	65.2362
16017	ENSMUSG00000047250	Ptgs1	prostaglandin-endoperoxide synthase 1 [Source:MGI Symbol;Acc:MGI:97797]	144.412	3.12442	0.00184457	0.094785	16.7768	42.5771	483.834	34.4606	29.677	259.147
16019	ENSMUSG00000036402	Gng12	guanine nucleotide binding protein (G protein), gamma 12 [Source:MGI Symbol;Acc:MGI:1336171]	478.505	1.44166	0.0330029	0.508578	240.118	274.724	1136.1	263.077	257.421	699.588
16031	ENSMUSG00000030589	Rasgrp4	RAS guanyl releasing protein 4 [Source:MGI Symbol;Acc:MGI:2386851]	125.013	1.72116	0.0145427	0.318339	50.3304	65.8932	301.458	82.3693	58.1118	191.914
16036	ENSMUSG00000014543	Klra17	killer cell lectin-like receptor, subfamily A, member 17 [Source:MGI Symbol;Acc:MGI:2180674]	43.8353	1.85364	0.0265066	0.459405	11.5341	26.3573	102.989	34.4606	18.9457	68.7249
16089	ENSMUSG00000094102	Ighv9-2	immunoglobulin heavy variable V9-2 [Source:MGI Symbol;Acc:MGI:3643816]	92.2614	3.28689	0.000529676	0.0470984	25.1652	9.12367	296.094	38.6631	17.1444	167.378
16106	ENSMUSG00000096459	Ighv9-3	immunoglobulin heavy variable V9-3 [Source:MGI Symbol;Acc:MGI:3642720]	1719.71	2.2872	0.000492067	0.0464656	294.643	874.858	4086.31	1623.01	584.751	2854.66
16115	ENSMUSG00000076666	Ighv14-4	immunoglobulin heavy variable 14-4 [Source:MGI Symbol;Acc:MGI:4439765]	417.129	3.71575	2.56e-06	0.00152835	40.8935	77.0443	1334.57	216.009	58.9689	775.288
16119	ENSMUSG00000094029	Ighv3-3	immunoglobulin heavy variable V3-3 [Source:MGI Symbol;Acc:MGI:3643949]	7.84123	3.20518	0.0471541	NA	0	3.04122	18.2377	10.086	1.52061	14.1618
16128	ENSMUSG00000022322	Shcbp1	Shc SH2-domain binding protein 1 [Source:MGI Symbol;Acc:MGI:1338802]	278.607	1.31601	0.0286756	0.47413	116.389	202.748	567.513	227.776	159.569	397.645
16161	ENSMUSG00000023043	Krt18	keratin 18 [Source:MGI Symbol;Acc:MGI:96692]	28.2918	2.07488	0.0374138	0.541026	10.4855	11.1511	77.2418	14.2886	10.8183	45.7652
16164	ENSMUSG00000038301	Snx10	sorting nexin 10 [Source:MGI Symbol;Acc:MGI:1919232]	332.242	1.22603	0.0477968	0.620273	226.487	171.322	705.905	225.255	198.905	465.58
16168	ENSMUSG00000042417	Ccno	cyclin O [Source:MGI Symbol;Acc:MGI:2145534]	13.2942	4.01513	0.00787577	NA	1.04855	2.02748	45.0577	5.04302	1.53802	25.0504
16175	ENSMUSG00000006342	Susd2	sushi domain containing 2 [Source:MGI Symbol;Acc:MGI:1918983]	259.422	1.42466	0.00334773	0.136154	112.195	169.295	445.213	310.986	140.745	378.1
16198	ENSMUSG00000059182	Skap2	src family associated phosphoprotein 2 [Source:MGI Symbol;Acc:MGI:1889206]	827.593	1.63144	0.0185584	0.371415	447.731	359.878	2071.58	431.178	403.805	1251.38
16212	ENSMUSG00000035004	Igsf6	immunoglobulin superfamily, member 6 [Source:MGI Symbol;Acc:MGI:1891393]	622.194	3.10035	0.000519365	0.0469079	100.661	159.157	2060.86	168.101	129.909	1114.48
16227	ENSMUSG00000068101	Cenpm	centromere protein M [Source:MGI Symbol;Acc:MGI:1913820]	183.72	1.49483	0.0486587	0.626122	51.379	140.91	429.121	113.468	96.1445	271.295
16230	ENSMUSG00000040722	Scamp5	secretory carrier membrane protein 5 [Source:MGI Symbol;Acc:MGI:1928948]	11.0969	2.93238	0.0297151	NA	1.04855	4.05496	30.0385	9.24553	2.55176	19.642
16239	ENSMUSG00000009376	Met	met proto-oncogene [Source:MGI Symbol;Acc:MGI:96969]	110.816	2.96961	0.000851627	0.0615932	12.5826	37.5084	336.86	56.3137	25.0455	196.587
16241	ENSMUSG00000042385	Gzmk	granzyme K [Source:MGI Symbol;Acc:MGI:1298232]	197.051	2.41024	0.000198854	0.027373	97.5152	27.371	322.914	340.404	62.4431	331.659
16244	ENSMUSG00000021687	Scamp1	secretory carrier membrane protein 1 [Source:MGI Symbol;Acc:MGI:1349480]	206.461	1.46229	0.0434498	0.588484	83.8841	135.841	493.49	112.627	109.863	303.058
16245	ENSMUSG00000042379	Esm1	endothelial cell-specific molecule 1 [Source:MGI Symbol;Acc:MGI:1918940]	166.239	2.02318	5.58e-05	0.0126857	75.4957	55.7557	314.331	219.371	65.6257	266.851
16280	ENSMUSG00000022861	Dgkg	diacylglycerol kinase, gamma [Source:MGI Symbol;Acc:MGI:105060]	52.1554	1.80875	0.0188632	0.373337	17.8254	28.3847	121.227	41.1846	23.1051	81.2057
16293	ENSMUSG00000041653	Pnpla3	patatin-like phospholipase domain containing 3 [Source:MGI Symbol;Acc:MGI:2151796]	3.08009	5.02102	0.0485648	NA	0	0	6.43682	5.88352	0	6.16017
16313	ENSMUSG00000031838	Ifi30	interferon gamma inducible protein 30 [Source:MGI Symbol;Acc:MGI:2137648]	801.41	1.38429	0.0277214	0.471001	355.459	532.214	1792.65	525.314	443.836	1158.98
16349	ENSMUSG00000030268	Bcat1	branched chain aminotransferase 1, cytosolic [Source:MGI Symbol;Acc:MGI:104861]	161.561	2.39654	0.000516098	0.0469079	50.3304	52.7145	428.049	115.149	51.5225	271.599
16363	ENSMUSG00000047013	Fbxo41	F-box protein 41 [Source:MGI Symbol;Acc:MGI:1261912]	16.4121	2.62758	0.0472469	0.61926	0	9.12367	20.3833	36.1416	4.56183	28.2624
16371	ENSMUSG00000016024	Lbp	lipopolysaccharide binding protein [Source:MGI Symbol;Acc:MGI:1098776]	249.018	4.25675	5.39e-05	0.0126433	25.1652	24.3298	912.956	33.6201	24.7475	473.288
16377	ENSMUSG00000044052	Ccr10	chemokine (C-C motif) receptor 10 [Source:MGI Symbol;Acc:MGI:1096320]	95.6915	1.89382	0.0048731	0.16974	28.3109	52.7145	213.488	88.2528	40.5127	150.87
16379	ENSMUSG00000036106	Prr5	proline rich 5 (renal) [Source:MGI Symbol;Acc:MGI:1924714]	79.8007	1.89056	0.00827167	0.234955	23.0681	44.6046	183.449	68.0807	33.8364	125.765
16400	ENSMUSG00000025140	Pycr1	pyrroline-5-carboxylate reductase 1 [Source:MGI Symbol;Acc:MGI:2384795]	68.1774	1.70775	0.0262694	0.456868	28.3109	35.4809	165.212	43.7062	31.8959	104.459
16403	ENSMUSG00000114200	Gm34721	predicted gene, 34721 [Source:MGI Symbol;Acc:MGI:5593880]	5.46327	5.85389	0.0352693	NA	0	0	0	21.8531	0	10.9265
16417	ENSMUSG00000040249	Lrp1	low density lipoprotein receptor-related protein 1 [Source:MGI Symbol;Acc:MGI:96828]	202.518	1.65913	0.0403054	0.564243	31.4565	163.212	454.869	160.536	97.3344	307.702
16428	ENSMUSG00000030256	Bhlhe41	basic helix-loop-helix family, member e41 [Source:MGI Symbol;Acc:MGI:1930704]	41.9795	2.9361	0.00658709	0.203234	2.0971	17.2336	123.372	25.2151	9.66535	74.2937
16432	ENSMUSG00000021360	Gcnt2	glucosaminyl (N-acetyl) transferase 2, I-branching enzyme [Source:MGI Symbol;Acc:MGI:1100870]	93.0131	2.03218	0.0242203	0.432341	30.408	42.5771	267.128	31.9391	36.4925	149.534
16433	ENSMUSG00000030255	Sspn	sarcospan [Source:MGI Symbol;Acc:MGI:1353511]	20.9863	2.83448	0.0065212	0.202461	4.1942	6.08244	56.8586	16.8101	5.13832	36.8343
16438	ENSMUSG00000027296	Itpka	inositol 1,4,5-trisphosphate 3-kinase A [Source:MGI Symbol;Acc:MGI:1333822]	8.03182	2.76483	0.0434469	NA	2.0971	2.02748	12.8736	15.1291	2.06229	14.0013
16445	ENSMUSG00000044080	S100a1	S100 calcium binding protein A1 [Source:MGI Symbol;Acc:MGI:1338917]	240.429	2.17476	0.00980247	0.257505	89.1268	85.1542	705.905	81.5288	87.1405	393.717
16450	ENSMUSG00000053469	Tg	thyroglobulin [Source:MGI Symbol;Acc:MGI:98733]	41.523	1.8998	0.0097893	0.257505	16.7768	18.2473	89.0427	42.0252	17.5121	65.5339
16457	ENSMUSG00000027297	Ltk	leukocyte tyrosine kinase [Source:MGI Symbol;Acc:MGI:96840]	69.0066	2.23371	9.95e-05	0.018039	22.0196	26.3573	115.863	111.787	24.1884	113.825
16470	ENSMUSG00000022769	Sdf2l1	stromal cell-derived factor 2-like 1 [Source:MGI Symbol;Acc:MGI:2149842]	1153.1	2.13893	0.00326872	0.134736	420.469	432.867	3207.68	551.37	426.668	1879.53
16507	ENSMUSG00000001020	S100a4	S100 calcium binding protein A4 [Source:MGI Symbol;Acc:MGI:1330282]	48.0617	2.04778	0.0191922	0.376338	27.2623	10.1374	121.227	33.6201	18.6999	77.4234
16508	ENSMUSG00000005057	Sh2b2	SH2B adaptor protein 2 [Source:MGI Symbol;Acc:MGI:1345171]	75.4379	2.05816	0.0109473	0.269281	15.7283	42.5771	188.813	54.6327	29.1527	121.723
16521	ENSMUSG00000001025	S100a6	S100 calcium binding protein A6 (calcyclin) [Source:MGI Symbol;Acc:MGI:1339467]	1881.27	2.39294	8.28e-05	0.0160097	615.499	587.97	4899.49	1422.13	601.735	3160.81
16527	ENSMUSG00000056054	S100a8	S100 calcium binding protein A8 (calgranulin A) [Source:MGI Symbol;Acc:MGI:88244]	15011.1	7.06538	0.00104025	0.0683128	120.583	324.397	59040.7	558.935	222.49	29799.8
16533	ENSMUSG00000056071	S100a9	S100 calcium binding protein A9 (calgranulin B) [Source:MGI Symbol;Acc:MGI:1338947]	16876.9	6.77553	0.00163989	0.0888683	132.117	478.486	66156.6	740.483	305.302	33448.5
16581	ENSMUSG00000004446	Bid	BH3 interacting domain death agonist [Source:MGI Symbol;Acc:MGI:108093]	624.572	1.12854	0.0480935	0.621957	341.828	441.991	1253.03	461.436	391.909	857.235
16609	ENSMUSG00000030303	Far2	fatty acyl CoA reductase 2 [Source:MGI Symbol;Acc:MGI:2687035]	183.879	2.22808	0.0100293	0.259252	46.1362	83.1267	540.693	65.5592	64.6315	303.126
16627	ENSMUSG00000030313	Dennd5b	DENN/MADD domain containing 5B [Source:MGI Symbol;Acc:MGI:2444273]	125.387	1.76877	0.0123396	0.290072	33.5536	80.0855	285.366	102.541	56.8196	193.954
16648	ENSMUSG00000063234	Gpr84	G protein-coupled receptor 84 [Source:MGI Symbol;Acc:MGI:1934129]	11.2064	6.87997	0.00235522	NA	0	0	43.9849	0.840503	0	22.4127
16665	ENSMUSG00000023886	Smoc2	SPARC related modular calcium binding 2 [Source:MGI Symbol;Acc:MGI:1929881]	8.39136	3.31819	0.0341401	NA	0	3.04122	12.8736	17.6506	1.52061	15.2621
16687	ENSMUSG00000024521	Pmaip1	phorbol-12-myristate-13-acetate-induced protein 1 [Source:MGI Symbol;Acc:MGI:1930146]	289.828	1.62196	0.0116169	0.279508	193.982	90.2229	637.245	237.862	142.102	437.554
16690	ENSMUSG00000024535	Snx24	sorting nexing 24 [Source:MGI Symbol;Acc:MGI:1916476]	13.7886	3.62284	0.02232	NA	2.0971	2.02748	49.349	1.68101	2.06229	25.515
16711	ENSMUSG00000051490	Foxd4	forkhead box D4 [Source:MGI Symbol;Acc:MGI:1347467]	9.27088	6.6054	0.00295264	NA	0	0	35.4025	1.68101	0	18.5418
16743	ENSMUSG00000068606	Gm4841	predicted gene 4841 [Source:MGI Symbol;Acc:MGI:3643814]	66.4967	1.39344	0.0251382	0.442111	37.7478	35.4809	125.518	67.2402	36.6144	96.3791
16758	ENSMUSG00000053846	Lipg	lipase, endothelial [Source:MGI Symbol;Acc:MGI:1341803]	128.736	23.1067	1.37e-06	0.00103473	0	0	514.946	0	0	257.473
16796	ENSMUSG00000045664	Cdc42ep2	CDC42 effector protein (Rho GTPase binding) 2 [Source:MGI Symbol;Acc:MGI:1929744]	13.5762	2.96635	0.0407214	NA	1.04855	5.0687	43.9849	4.20252	3.05863	24.0937
16803	ENSMUSG00000073802	Cdkn2b	cyclin dependent kinase inhibitor 2B [Source:MGI Symbol;Acc:MGI:104737]	15.7189	2.17794	0.0299259	0.485186	6.29131	5.0687	32.1841	19.3316	5.68001	25.7578
16831	ENSMUSG00000024502	Jakmip2	janus kinase and microtubule interacting protein 2 [Source:MGI Symbol;Acc:MGI:1923467]	6.41625	3.50288	0.0457222	NA	2.0971	0	11.8008	11.767	1.04855	11.7839
16853	ENSMUSG00000040732	Erg	ETS transcription factor [Source:MGI Symbol;Acc:MGI:95415]	109.024	2.01452	0.0184727	0.371415	37.7478	48.6596	306.822	42.8657	43.2037	174.844
16872	ENSMUSG00000024899	Papss2	3'-phosphoadenosine 5'-phosphosulfate synthase 2 [Source:MGI Symbol;Acc:MGI:1330223]	111.42	2.18453	0.00552052	0.182763	35.6507	44.6046	305.749	59.6757	40.1277	182.712
16895	ENSMUSG00000039616	Mocos	molybdenum cofactor sulfurase [Source:MGI Symbol;Acc:MGI:1915841]	98.9032	1.56287	0.0170537	0.353315	47.1848	52.7145	216.706	79.0073	49.9497	147.857
16909	ENSMUSG00000011752	Pgam1	phosphoglycerate mutase 1 [Source:MGI Symbol;Acc:MGI:97552]	1203.16	1.44158	0.0105795	0.26689	589.286	705.564	2586.53	931.277	647.425	1758.9
16922	ENSMUSG00000003206	Ebi3	Epstein-Barr virus induced gene 3 [Source:MGI Symbol;Acc:MGI:1354171]	58.596	1.67875	0.0156283	0.333436	28.3109	27.371	126.591	52.1112	27.8409	89.351
16936	ENSMUSG00000071042	Rasgrp3	RAS, guanyl releasing protein 3 [Source:MGI Symbol;Acc:MGI:3028579]	97.603	1.62933	0.027783	0.471001	28.3109	66.9069	222.07	73.1238	47.6089	147.597
16959	ENSMUSG00000075014	Gm10800	predicted gene 10800 [Source:MGI Symbol;Acc:MGI:3641657]	16.2417	4.31058	0.0118819	0.28303	3.14565	0	2.14561	59.6757	1.57283	30.9107
16960	ENSMUSG00000025203	Scd2	stearoyl-Coenzyme A desaturase 2 [Source:MGI Symbol;Acc:MGI:98240]	2430.62	1.04805	0.0234224	0.423377	1315.93	1853.12	4118.49	2434.94	1584.52	3276.71
16963	ENSMUSG00000002504	Slc9a3r2	solute carrier family 9 (sodium/hydrogen exchanger), member 3 regulator 2 [Source:MGI Symbol;Acc:MGI:1890662]	29.9709	2.64571	0.0164405	0.345106	7.33986	9.12367	93.3339	10.086	8.23176	51.71
16978	ENSMUSG00000004730	Adgre1	adhesion G protein-coupled receptor E1 [Source:MGI Symbol;Acc:MGI:106912]	40.6418	2.16124	0.0279223	0.471001	6.29131	23.316	109.426	23.5341	14.8037	66.48
16985	ENSMUSG00000041754	Trem3	triggering receptor expressed on myeloid cells 3 [Source:MGI Symbol;Acc:MGI:1930003]	310.513	5.34346	0.00563337	0.185396	13.6312	16.2199	1188.67	23.5341	14.9255	606.1
16987	ENSMUSG00000056124	B4galt6	UDP-Gal:betaGlcNAc beta 1,4-galactosyltransferase, polypeptide 6 [Source:MGI Symbol;Acc:MGI:1928380]	386.281	4.2919	8.06e-06	0.00396628	30.408	44.6046	1386.06	84.0503	37.5063	735.056
17026	ENSMUSG00000024812	Tjp2	tight junction protein 2 [Source:MGI Symbol;Acc:MGI:1341872]	337.34	1.4334	0.0005863	0.0495446	170.914	193.624	526.746	458.074	182.269	492.41
17034	ENSMUSG00000024525	Impa2	inositol (myo)-1(or 4)-monophosphatase 2 [Source:MGI Symbol;Acc:MGI:2149728]	474.098	1.02598	0.0375477	0.542415	241.167	383.194	789.583	482.449	312.18	636.016
17037	ENSMUSG00000034041	Lyl1	lymphoblastomic leukemia 1 [Source:MGI Symbol;Acc:MGI:96891]	599.836	1.50128	0.038067	0.545513	171.962	454.156	1411.81	361.416	313.059	886.613
17052	ENSMUSG00000024754	Tmem2	transmembrane protein 2 [Source:MGI Symbol;Acc:MGI:1890373]	606.038	1.43403	0.000890556	0.062804	269.478	385.222	975.178	794.275	327.35	884.727
17074	ENSMUSG00000045903	Npas4	neuronal PAS domain protein 4 [Source:MGI Symbol;Acc:MGI:2664186]	79.649	1.56739	0.00391153	0.148141	40.8935	39.5359	106.208	131.959	40.2147	119.083
17078	ENSMUSG00000025888	Casp1	caspase 1 [Source:MGI Symbol;Acc:MGI:96544]	856.572	1.33633	0.0117881	0.282205	569.363	402.455	1697.17	757.293	485.909	1227.23
17094	ENSMUSG00000056399	Prss34	protease, serine 34 [Source:MGI Symbol;Acc:MGI:2681414]	976.272	4.29962	0.00919965	0.249436	34.6022	154.089	3441.55	274.844	94.3454	1858.2
17154	ENSMUSG00000073386	9830107B12Rik	RIKEN cDNA 9830107B12 gene [Source:MGI Symbol;Acc:MGI:3608415]	27.4729	2.50817	0.0260561	0.453794	4.1942	12.1649	82.6059	10.9265	8.17955	46.7662
17174	ENSMUSG00000038059	Smim3	small integral membrane protein 3 [Source:MGI Symbol;Acc:MGI:1917088]	161.462	1.47318	0.0108991	0.269281	77.5928	93.2642	330.423	144.567	85.4285	237.495
17175	ENSMUSG00000024027	Glp1r	glucagon-like peptide 1 receptor [Source:MGI Symbol;Acc:MGI:99571]	35.2559	1.59337	0.022773	0.416371	19.9225	15.2061	50.4218	55.4732	17.5643	52.9475
17188	ENSMUSG00000051439	Cd14	CD14 antigen [Source:MGI Symbol;Acc:MGI:88318]	114.394	3.94765	0.00018627	0.0266664	13.6312	14.1924	408.738	21.0126	13.9118	214.875
17194	ENSMUSG00000001227	Sema6b	sema domain, transmembrane domain (TM), and cytoplasmic domain, (semaphorin) 6B [Source:MGI Symbol;Acc:MGI:1202889]	73.7634	2.80708	0.00534059	0.179567	9.43696	27.371	233.871	24.3746	18.404	129.123
17195	ENSMUSG00000024989	Cep55	centrosomal protein 55 [Source:MGI Symbol;Acc:MGI:1921357]	290.609	2.10075	0.00135238	0.079721	80.7384	138.882	720.924	221.893	109.81	471.408
17287	ENSMUSG00000058881	Zfp516	zinc finger protein 516 [Source:MGI Symbol;Acc:MGI:2443957]	138.549	1.20388	0.0392178	0.55681	70.2529	97.3191	263.91	122.713	83.786	193.312
17293	ENSMUSG00000024353	Mzb1	marginal zone B and B1 cell-specific protein 1 [Source:MGI Symbol;Acc:MGI:1917066]	514.897	2.36345	0.000441274	0.0440884	166.72	168.281	1396.79	327.796	167.5	862.293
17302	ENSMUSG00000025017	Pik3ap1	phosphoinositide-3-kinase adaptor protein 1 [Source:MGI Symbol;Acc:MGI:1933177]	229.862	1.73521	0.0137395	0.307447	71.3015	140.91	556.785	150.45	106.106	353.617
17308	ENSMUSG00000024066	Xdh	xanthine dehydrogenase [Source:MGI Symbol;Acc:MGI:98973]	549.158	1.01955	0.0464282	0.612888	383.77	341.631	1003.07	468.16	362.7	735.616
17356	ENSMUSG00000045394	Epcam	epithelial cell adhesion molecule [Source:MGI Symbol;Acc:MGI:106653]	94.3071	1.46709	0.0181961	0.368974	52.4275	47.6458	193.105	84.0503	50.0367	138.577
17365	ENSMUSG00000056515	Rab31	RAB31, member RAS oncogene family [Source:MGI Symbol;Acc:MGI:1914603]	273.953	2.24917	0.00418773	0.154217	83.8841	106.443	785.292	120.192	95.1634	452.742
17370	ENSMUSG00000050138	Kcnk12	potassium channel, subfamily K, member 12 [Source:MGI Symbol;Acc:MGI:2684043]	86.7091	2.46228	0.00603116	0.192728	13.6312	39.5359	249.963	43.7062	26.5835	146.835
17374	ENSMUSG00000023903	Mmp25	matrix metallopeptidase 25 [Source:MGI Symbol;Acc:MGI:2443938]	272.013	1.83211	0.00249692	0.111706	67.1073	171.322	542.838	306.784	119.215	424.811
17410	ENSMUSG00000079222	-		10.4007	5.2957	0.00558727	NA	0	1.01374	32.1841	8.40503	0.50687	20.2946
17412	ENSMUSG00000025429	Pstpip2	proline-serine-threonine phosphatase-interacting protein 2 [Source:MGI Symbol;Acc:MGI:1335088]	61.275	2.10815	0.0193019	0.376787	12.5826	33.4534	166.285	32.7796	23.018	99.5321
17426	ENSMUSG00000041362	Shtn1	shootin 1 [Source:MGI Symbol;Acc:MGI:1918903]	107.616	1.55271	0.0085295	0.239899	55.5732	53.7283	217.779	103.382	54.6507	160.58
17436	ENSMUSG00000076500	Gm20730	predicted gene, 20730 [Source:MGI Symbol;Acc:MGI:5313039]	789.188	1.65018	0.0184742	0.371415	342.876	419.689	1993.27	400.92	381.282	1197.09
17486	ENSMUSG00000059326	Csf2ra	colony stimulating factor 2 receptor, alpha, low-affinity (granulocyte-macrophage) [Source:MGI Symbol;Acc:MGI:1339754]	571.952	1.7159	0.0119546	0.283299	167.768	365.96	1369.97	384.11	266.864	877.04
17492	ENSMUSG00000024885	Aldh3b1	aldehyde dehydrogenase 3 family, member B1 [Source:MGI Symbol;Acc:MGI:1914939]	175.128	3.22432	0.000527484	0.0470984	22.0196	45.6183	578.241	54.6327	33.819	316.437
17504	ENSMUSG00000024610	Cd74	CD74 antigen (invariant polypeptide of major histocompatibility complex, class II antigen-associated) [Source:MGI Symbol;Acc:MGI:96534]	2106.48	1.18479	0.0335033	0.514076	855.618	1718.29	3965.08	1886.93	1286.95	2926.01
17508	ENSMUSG00000029490	Mfsd7a	major facilitator superfamily domain containing 7A [Source:MGI Symbol;Acc:MGI:2442629]	26.525	2.35601	0.0451625	0.60256	1.04855	16.2199	68.6594	20.1721	8.6342	44.4157
17511	ENSMUSG00000024598	Fbn2	fibrillin 2 [Source:MGI Symbol;Acc:MGI:95490]	69.2765	1.89242	0.00167356	0.089066	28.3109	30.4122	135.173	83.2098	29.3616	109.192
17539	ENSMUSG00000046805	Mpeg1	macrophage expressed gene 1 [Source:MGI Symbol;Acc:MGI:1333743]	987.346	1.80208	0.00989158	0.258041	214.953	665.014	2312.96	756.453	439.983	1534.71
17720	ENSMUSG00000117465	-	NA	1158.05	1.16292	0.0149518	0.323827	534.761	895.133	1940.7	1261.6	714.947	1601.15
17789	ENSMUSG00000117379	-	NA	39.9847	4.63887	0.0011737	0.0746789	2.0971	4.05496	151.265	2.52151	3.07603	76.8934
