# Supplementary material for: Blimp-1 molds the epigenetic architecture of IL-21–mediated autoimmune diseases through an autoregulatory circuit
Source: JCI Insight. 2022 Jun 8;7(11):e151614. doi: 10.1172/jci.insight.151614 (PMC9220827; doi:10.1172/jci.insight.151614)
Supplement: Supplemental data set 2 [file jciinsight-7-151614-s023.xlsx]

## Sheet: 工作表1
Index	ensembl_gene_id	symbol	description	baseMean	log2FoldChange	pvalue	padj	Control_1	Control_2	Tg_1	Tg_2	Control	Tg
11	ENSMUSG00000064354	mt-Co2	mitochondrially encoded cytochrome c oxidase II [Source:MGI Symbol;Acc:MGI:102503]	360.596	-1.42664	0.0362486	0.999633	882.443	168.761	274.881	116.298	525.602	195.59
81	ENSMUSG00000026989	Dapl1	death associated protein-like 1 [Source:MGI Symbol;Acc:MGI:1923997]	614.772	-11.2171	3.1e-13	4.55e-10	1950.87	507.231	0	0.98558	1229.05	0.49279
278	ENSMUSG00000019817	Plagl1	pleiomorphic adenoma gene-like 1 [Source:MGI Symbol;Acc:MGI:1100874]	27.339	-1.60908	0.0144183	0.867734	41.55	40.7681	15.2108	11.827	41.1591	13.5189
299	ENSMUSG00000032446	Eomes	eomesodermin [Source:MGI Symbol;Acc:MGI:1201683]	72.085	-2.80297	9.9e-09	9.39e-06	137.511	114.72	17.3838	18.726	126.115	18.0549
392	ENSMUSG00000033295	Ptprf	protein tyrosine phosphatase, receptor type, F [Source:MGI Symbol;Acc:MGI:102695]	68.9477	-1.36265	0.00276117	0.320395	102.886	95.7576	34.7676	42.3799	99.3217	38.5738
540	ENSMUSG00000008843	Cldn13	claudin 13 [Source:MGI Symbol;Acc:MGI:1913102]	378.205	-1.14544	0.0481219	0.999633	201.814	840.013	221.643	249.352	520.913	235.498
567	ENSMUSG00000068566	Myadm	myeloid-associated differentiation marker [Source:MGI Symbol;Acc:MGI:1355332]	83.545	-1.26467	0.0284862	0.999633	67.2714	168.761	38.027	60.1204	118.016	49.0737
655	ENSMUSG00000113625	Gm3379	predicted gene 3379 [Source:MGI Symbol;Acc:MGI:3781557]	13.0995	-2.63019	0.0179815	0.956869	35.6143	9.48096	4.34595	2.95674	22.5476	3.65134
788	ENSMUSG00000059901	Adamts14	a disintegrin-like and metallopeptidase (reprolysin type) with thrombospondin type 1 motif, 14 [Source:MGI Symbol;Acc:MGI:2179942]	152.324	-1.70093	2.05e-06	0.00118081	240.396	225.647	67.3622	75.8896	233.022	71.6259
877	ENSMUSG00000028864	Hgf	hepatocyte growth factor [Source:MGI Symbol;Acc:MGI:96079]	12.9796	-2.38481	0.0144081	0.867734	20.775	22.7543	5.43243	2.95674	21.7646	4.19459
908	ENSMUSG00000020108	Ddit4	DNA-damage-inducible transcript 4 [Source:MGI Symbol;Acc:MGI:1921997]	5887.89	-1.01007	0.000700278	0.142972	9138.03	6599.69	3535.43	4278.4	7868.86	3906.92
912	ENSMUSG00000051579	Tceal8	transcription elongation factor A (SII)-like 8 [Source:MGI Symbol;Acc:MGI:1913934]	119.412	-1.2046	0.00898219	0.652584	118.714	214.27	82.573	62.0915	166.492	72.3323
945	ENSMUSG00000042228	Lyn	LYN proto-oncogene, Src family tyrosine kinase [Source:MGI Symbol;Acc:MGI:96892]	92.1764	-1.05307	0.0452391	0.999633	79.1429	169.709	48.8919	70.9617	124.426	59.9268
986	ENSMUSG00000094491	Igkv1-133	immunoglobulin kappa variable 1-133 [Source:MGI Symbol;Acc:MGI:3648380]	339.979	-1.11526	0.00243743	0.300102	576.754	353.64	231.422	198.102	465.197	214.762
1027	ENSMUSG00000096461	Igkv14-130	immunoglobulin kappa variable 14-130 [Source:MGI Symbol;Acc:MGI:3645770]	16.6802	-4.34715	0.000292411	0.0730506	46.4964	17.0657	2.17297	0.98558	31.7811	1.57928
1030	ENSMUSG00000093906	Igkv9-129	immunoglobulin kappa variable 9-129 [Source:MGI Symbol;Acc:MGI:3525017]	20.2902	-1.9293	0.0245011	0.999633	38.5821	25.5986	13.0378	3.94232	32.0904	8.49008
1031	ENSMUSG00000026822	Lcn2	lipocalin 2 [Source:MGI Symbol;Acc:MGI:96757]	33.9585	-3.45545	3.77e-05	0.0144875	29.6786	94.8096	5.43243	5.91348	62.2441	5.67296
1056	ENSMUSG00000029499	Pxmp2	peroxisomal membrane protein 2 [Source:MGI Symbol;Acc:MGI:107487]	40.0522	-2.06127	0.00522003	0.475672	29.6786	99.55	15.2108	15.7693	64.6143	15.49
1070	ENSMUSG00000035299	Mid1	midline 1 [Source:MGI Symbol;Acc:MGI:1100537]	86.9716	-1.38104	0.00126262	0.201505	114.757	136.526	53.2379	43.3655	125.641	48.3017
1354	ENSMUSG00000019890	Nts	neurotensin [Source:MGI Symbol;Acc:MGI:1328351]	4.39371	-3.98105	0.0475427	NA	8.90357	7.58476	1.08649	0	8.24417	0.543243
1387	ENSMUSG00000026688	Mgst3	microsomal glutathione S-transferase 3 [Source:MGI Symbol;Acc:MGI:1913697]	263.499	-1.34517	0.00225991	0.284766	241.386	514.816	160.8	136.996	378.101	148.898
1471	ENSMUSG00000105606	Igkv2-109	immunoglobulin kappa variable 2-109 [Source:MGI Symbol;Acc:MGI:3642626]	167.755	-2.47572	3.53e-11	4.07e-08	317.561	251.245	49.9784	52.2357	284.403	51.1071
1473	ENSMUSG00000076688	Ighv15-2	immunoglobulin heavy variable V15-2 [Source:MGI Symbol;Acc:MGI:4947963]	11.0958	-3.77662	0.0189124	0.966427	38.5821	2.84429	0	2.95674	20.7132	1.47837
1475	ENSMUSG00000094694	Ighv1-9	immunoglobulin heavy variable V1-9 [Source:MGI Symbol;Acc:MGI:4439621]	520.466	-1.95305	9.69e-08	8.68e-05	701.404	952.836	264.016	163.606	827.12	213.811
1487	ENSMUSG00000029130	Rnf32	ring finger protein 32 [Source:MGI Symbol;Acc:MGI:1861747]	118.63	-1.09874	0.00323375	0.354811	163.232	160.228	77.1406	73.9185	161.73	75.5295
1553	ENSMUSG00000076522	Igkv16-104	immunoglobulin kappa variable 16-104 [Source:MGI Symbol;Acc:MGI:2685913]	363.029	-1.05844	0.0139115	0.859455	557.957	422.851	320.514	150.794	490.404	235.654
1644	ENSMUSG00000076523	Igkv15-103	immunoglobulin kappa chain variable 15-103 [Source:MGI Symbol;Acc:MGI:96513]	586.404	-1.20926	0.00120814	0.201505	952.682	684.525	443.287	265.121	818.604	354.204
1681	ENSMUSG00000073910	Mob3b	MOB kinase activator 3B [Source:MGI Symbol;Acc:MGI:2664539]	117.119	-1.64774	3.74e-05	0.0144875	169.168	185.827	65.1892	48.2934	177.497	56.7413
1857	ENSMUSG00000111333	Gm48670	predicted gene, 48670 [Source:MGI Symbol;Acc:MGI:6098288]	14.0494	-2.14555	0.0243546	0.999633	30.6679	15.1695	5.43243	4.9279	22.9187	5.18017
1861	ENSMUSG00000111086	Gm48671	predicted gene, 48671 [Source:MGI Symbol;Acc:MGI:6098289]	28.4874	-1.68037	0.0198428	0.991717	58.3679	28.4429	16.2973	10.8414	43.4054	13.5693
1866	ENSMUSG00000044770	Scml4	Scm polycomb group protein like 4 [Source:MGI Symbol;Acc:MGI:2446140]	2154.58	-1.78148	8.5e-13	1.14e-09	3366.54	3309.8	948.503	993.464	3338.17	970.984
1907	ENSMUSG00000111293	Gm34006	predicted gene, 34006 [Source:MGI Symbol;Acc:MGI:5593165]	105.362	-2.21959	3.2e-07	0.000243954	203.793	143.162	38.027	36.4665	173.478	37.2467
1929	ENSMUSG00000026573	Xcl1	chemokine (C motif) ligand 1 [Source:MGI Symbol;Acc:MGI:104593]	36.2862	-1.74603	0.0263113	0.999633	89.0357	22.7543	19.5568	13.7981	55.895	16.6774
1993	ENSMUSG00000038843	Gcnt1	glucosaminyl (N-acetyl) transferase 1, core 2 [Source:MGI Symbol;Acc:MGI:95676]	89.3087	-1.40899	0.00147248	0.228363	108.821	150.747	43.4595	54.2069	129.784	48.8332
1999	ENSMUSG00000025400	Tac2	tachykinin 2 [Source:MGI Symbol;Acc:MGI:98476]	34.1895	-1.83296	0.0404883	0.999633	13.85	92.9134	15.2108	14.7837	53.3817	14.9973
2072	ENSMUSG00000022651	Retnlg	resistin like gamma [Source:MGI Symbol;Acc:MGI:2667763]	14.5184	-4.7917	0.00305625	0.340845	3.95714	52.1453	0	1.97116	28.0512	0.98558
2138	ENSMUSG00000004633	Chn2	chimerin 2 [Source:MGI Symbol;Acc:MGI:1917243]	66.2969	-1.03845	0.0216371	0.999633	93.9821	84.3805	43.4595	43.3655	89.1813	43.4125
2153	ENSMUSG00000021279	Cdc42bpb	CDC42 binding protein kinase beta [Source:MGI Symbol;Acc:MGI:2136459]	102.28	-1.15658	0.0140179	0.859675	114.757	167.813	46.7189	79.832	141.285	63.2755
2179	ENSMUSG00000051354	Samd3	sterile alpha motif domain containing 3 [Source:MGI Symbol;Acc:MGI:2685469]	26.5364	-1.50265	0.0260195	0.999633	41.55	36.9757	10.8649	16.7549	39.2629	13.8099
2273	ENSMUSG00000040466	Blvrb	biliverdin reductase B (flavin reductase (NADPH)) [Source:MGI Symbol;Acc:MGI:2385271]	1208.67	-1.10808	0.0152966	0.890681	895.304	2407.21	759.454	772.695	1651.26	766.074
2287	ENSMUSG00000043629	1700019D03Rik	RIKEN cDNA 1700019D03 gene [Source:MGI Symbol;Acc:MGI:1914330]	52.3989	-1.39898	0.0175344	0.951548	94.9714	56.8857	38.027	19.7116	75.9286	28.8693
2329	ENSMUSG00000110298	Gm8189	predicted gene 8189 [Source:MGI Symbol;Acc:MGI:3779786]	95.0543	-1.06738	0.0212787	0.999633	104.864	152.643	47.8054	74.9041	128.754	61.3547
2458	ENSMUSG00000015966	Il17rb	interleukin 17 receptor B [Source:MGI Symbol;Acc:MGI:1355292]	121.019	-1.09079	0.00364209	0.38145	171.146	158.332	72.7946	81.8031	164.739	77.2989
2545	ENSMUSG00000094315	Igkv4-78	immunoglobulin kappa variable 4-78 [Source:MGI Symbol;Acc:MGI:3819775]	25.0345	-1.67785	0.0155799	0.898485	32.6464	43.6124	13.0378	10.8414	38.1294	11.9396
2574	ENSMUSG00000099974	Bcl2a1d	B cell leukemia/lymphoma 2 related protein A1d [Source:MGI Symbol;Acc:MGI:1278325]	122.905	-1.06498	0.034552	0.999633	221.6	110.927	99.9568	59.1348	166.264	79.5458
2613	ENSMUSG00000112907	Gm47015	predicted gene, 47015 [Source:MGI Symbol;Acc:MGI:6095697]	483.974	-1.83393	2.03e-07	0.000172474	749.879	762.269	158.627	265.121	756.074	211.874
2617	ENSMUSG00000106387	Igkv4-73	immunoglobulin kappa variable 4-73 [Source:MGI Symbol;Acc:MGI:3645825]	47.9073	-1.5762	0.00514069	0.475672	73.2071	70.1591	31.5081	16.7549	71.6831	24.1315
2625	ENSMUSG00000094561	Ighv1-22	immunoglobulin heavy variable 1-22 [Source:MGI Symbol;Acc:MGI:4439784]	305.175	-1.36316	1.48e-05	0.0072132	461.996	417.162	154.281	187.26	439.579	170.771
2644	ENSMUSG00000107061	Gm19590	predicted gene, 19590 [Source:MGI Symbol;Acc:MGI:5011775]	12.2068	-2.27871	0.0253107	0.999633	14.8393	25.5986	5.43243	2.95674	20.2189	4.19459
2713	ENSMUSG00000020607	Fam84a	family with sequence similarity 84, member A [Source:MGI Symbol;Acc:MGI:2145011]	2.91637	-4.93694	0.0366725	NA	6.925	4.74048	0	0	5.83274	0
2792	ENSMUSG00000063275	Hacd1	3-hydroxyacyl-CoA dehydratase 1 [Source:MGI Symbol;Acc:MGI:1353592]	78.1483	-1.04744	0.0453975	0.999633	70.2393	140.318	58.6703	43.3655	105.279	51.0179
2853	ENSMUSG00000038357	Camp	cathelicidin antimicrobial peptide [Source:MGI Symbol;Acc:MGI:108443]	25.3806	-2.58718	0.00369215	0.381454	17.8071	69.211	7.60541	6.89906	43.5091	7.25223
2887	ENSMUSG00000017499	Cdc6	cell division cycle 6 [Source:MGI Symbol;Acc:MGI:1345150]	529.465	-1.35901	0.0253739	0.999633	279.968	1243.9	219.47	374.52	761.935	296.995
2915	ENSMUSG00000094051	Ighv1-36	immunoglobulin heavy variable 1-36 [Source:MGI Symbol;Acc:MGI:4439639]	68.5182	-2.19921	0.000859582	0.163108	56.3893	168.761	17.3838	31.5386	112.575	24.4612
2995	ENSMUSG00000095130	Ighv1-39	immunoglobulin heavy variable 1-39 [Source:MGI Symbol;Acc:MGI:4439888]	125.047	-1.21371	0.0176015	0.951548	106.843	242.712	61.9298	88.7022	174.778	75.316
3012	ENSMUSG00000095753	Igkv4-53	immunoglobulin kappa variable 4-53 [Source:MGI Symbol;Acc:MGI:2686266]	612.601	-1.05064	0.000998439	0.178931	815.171	837.168	474.795	323.27	826.17	399.032
3061	ENSMUSG00000023433	Cela3b	chymotrypsin-like elastase family, member 3B [Source:MGI Symbol;Acc:MGI:1915118]	4.69911	-5.62439	0.0348133	NA	18.7964	0	0	0	9.39821	0
3086	ENSMUSG00000094652	Ighv1-42	immunoglobulin heavy variable V1-42 [Source:MGI Symbol;Acc:MGI:3704123]	132.878	-1.61421	0.00665147	0.553358	121.682	278.74	95.6108	35.4809	200.211	65.5459
3089	ENSMUSG00000062028	Irgc1	immunity-related GTPase family, cinema 1 [Source:MGI Symbol;Acc:MGI:2685948]	495.112	-4.09229	1.89e-20	5.07e-17	924.982	946.199	30.4216	78.8464	935.591	54.634
3097	ENSMUSG00000108360	Gm36159	predicted gene, 36159 [Source:MGI Symbol;Acc:MGI:5595318]	91.2077	-4.23251	6.7e-14	1.08e-10	149.382	197.204	5.43243	12.8125	173.293	9.12249
3102	ENSMUSG00000023186	Vwa5a	von Willebrand factor A domain containing 5A [Source:MGI Symbol;Acc:MGI:1915026]	353.748	-1.45185	1.78e-05	0.00818147	613.357	422.851	194.481	184.303	518.104	189.392
3111	ENSMUSG00000076562	Igkv4-50	immunoglobulin kappa variable 4-50 [Source:MGI Symbol;Acc:MGI:2685915]	88.3505	-1.2193	0.0440838	0.999633	60.3464	186.775	61.9298	44.3511	123.561	53.1404
3119	ENSMUSG00000022034	Esco2	establishment of sister chromatid cohesion N-acetyltransferase 2 [Source:MGI Symbol;Acc:MGI:1919238]	133.985	-1.14144	0.0454554	0.999633	88.0464	280.636	92.3514	74.9041	184.341	83.6277
3176	ENSMUSG00000033538	Casp4	caspase 4, apoptosis-related cysteine peptidase [Source:MGI Symbol;Acc:MGI:107700]	202.19	-1.27257	0.000979756	0.177556	347.239	224.699	130.378	106.443	285.969	118.411
3197	ENSMUSG00000046223	Plaur	plasminogen activator, urokinase receptor [Source:MGI Symbol;Acc:MGI:97612]	221.395	-3.84565	3.49e-23	1.12e-19	444.189	383.979	23.9027	33.5097	414.084	28.7062
3223	ENSMUSG00000076569	Igkv5-39	immunoglobulin kappa variable 5-39 [Source:MGI Symbol;Acc:MGI:2686255]	113.602	-1.44074	0.0398003	0.999633	51.4429	280.636	54.3243	68.005	166.04	61.1647
3234	ENSMUSG00000076571	Igkv5-37	immunoglobulin kappa variable 5-37 [Source:MGI Symbol;Acc:MGI:2686256]	75.0359	-1.47647	0.037318	0.999633	40.5607	180.138	48.8919	30.553	110.349	39.7224
3237	ENSMUSG00000033191	Tie1	tyrosine kinase with immunoglobulin-like and EGF-like domains 1 [Source:MGI Symbol;Acc:MGI:99906]	21.544	-1.57163	0.0397443	0.999633	22.7536	41.7162	10.8649	10.8414	32.2349	10.8531
3260	ENSMUSG00000047139	Cd24a	CD24a antigen [Source:MGI Symbol;Acc:MGI:88323]	2472.02	-1.29227	0.0120347	0.7853	1562.08	5459.13	1366.8	1500.05	3510.61	1433.43
3314	ENSMUSG00000096355	Ighv8-4	immunoglobulin heavy variable V8-4 [Source:MGI Symbol;Acc:MGI:3646040]	2.87518	-4.91827	0.042201	NA	2.96786	8.53286	0	0	5.75036	0
3331	ENSMUSG00000021782	Dlg5	discs large MAGUK scaffold protein 5 [Source:MGI Symbol;Acc:MGI:1918478]	17.5796	-2.54437	0.00282172	0.322802	30.6679	29.391	4.34595	5.91348	30.0294	5.12971
3438	ENSMUSG00000054793	Cadm4	cell adhesion molecule 4 [Source:MGI Symbol;Acc:MGI:2449088]	10.6753	-2.58944	0.0228136	0.999633	15.8286	20.8581	1.08649	4.9279	18.3433	3.00719
3447	ENSMUSG00000024424	Ttc39c	tetratricopeptide repeat domain 39C [Source:MGI Symbol;Acc:MGI:1919997]	114.197	-1.07282	0.00614838	0.524694	171.146	138.422	78.2271	68.9906	154.784	73.6088
3472	ENSMUSG00000075590	Nrbp2	nuclear receptor binding protein 2 [Source:MGI Symbol;Acc:MGI:2385017]	26.3708	-1.72805	0.0166837	0.927899	35.6143	45.5086	7.60541	16.7549	40.5614	12.1801
3535	ENSMUSG00000075184	F930017D23Rik	RIKEN cDNA F930017D23 gene [Source:MGI Symbol;Acc:MGI:3822538]	3.09161	-5.02351	0.0479144	NA	0.989286	11.3771	0	0	6.18322	0
3556	ENSMUSG00000061728	Btnl7-ps	butyrophilin-like 7, pseudogene [Source:MGI Symbol;Acc:MGI:2388054]	8.5093	-3.35582	0.0168063	0.931507	17.8071	13.2733	0	2.95674	15.5402	1.47837
3596	ENSMUSG00000095630	Igkv6-23	immunoglobulin kappa variable 6-23 [Source:MGI Symbol;Acc:MGI:3711980]	136.735	-1.34356	0.0339113	0.999633	313.604	78.6919	94.5244	60.1204	196.148	77.3224
3607	ENSMUSG00000026657	Frmd4a	FERM domain containing 4A [Source:MGI Symbol;Acc:MGI:1919850]	109.333	-1.38479	0.0051739	0.475672	104.864	211.425	51.0649	69.9762	158.145	60.5205
3640	ENSMUSG00000053279	Aldh1a1	aldehyde dehydrogenase family 1, subfamily A1 [Source:MGI Symbol;Acc:MGI:1353450]	304.051	-1.15797	0.0286427	0.999633	200.825	639.016	168.405	207.957	419.921	188.181
3656	ENSMUSG00000020297	Nsg2	neuron specific gene family member 2 [Source:MGI Symbol;Acc:MGI:1202070]	1506.7	-3.89142	1.7e-30	9.15e-27	3468.44	2177.78	203.173	177.404	2823.11	190.289
3704	ENSMUSG00000070643	Sox13	SRY (sex determining region Y)-box 13 [Source:MGI Symbol;Acc:MGI:98361]	49.86	-1.3963	0.0113096	0.757917	54.4107	90.0691	29.3351	25.6251	72.2399	27.4801
3757	ENSMUSG00000046971	Pla2g4f	phospholipase A2, group IVF [Source:MGI Symbol;Acc:MGI:2685493]	59.8923	-1.15559	0.0145376	0.869893	78.1536	87.2248	34.7676	39.4232	82.6892	37.0954
3786	ENSMUSG00000020279	Il9r	interleukin 9 receptor [Source:MGI Symbol;Acc:MGI:96564]	101.084	-1.37334	0.00173935	0.246088	133.554	158.332	43.4595	68.9906	145.943	56.225
3836	ENSMUSG00000104452	Ighv8-8	immunoglobulin heavy variable 8-8 [Source:MGI Symbol;Acc:MGI:3815333]	119.899	-1.88832	0.00127902	0.201505	99.9179	277.792	35.8541	66.0338	188.855	50.944
3898	ENSMUSG00000024044	Epb41l3	erythrocyte membrane protein band 4.1 like 3 [Source:MGI Symbol;Acc:MGI:103008]	3.1328	-5.04136	0.0293999	NA	4.94643	7.58476	0	0	6.2656	0
3962	ENSMUSG00000034311	Kif4	kinesin family member 4 [Source:MGI Symbol;Acc:MGI:108389]	157.444	-1.18428	0.0415081	0.999633	95.9607	341.314	98.8703	93.6301	218.638	96.2502
4004	ENSMUSG00000073400	Trim10	tripartite motif-containing 10 [Source:MGI Symbol;Acc:MGI:1338757]	186.552	-1.64671	0.0308595	0.999633	57.3786	508.179	88.0054	92.6445	282.779	90.325
4035	ENSMUSG00000095197	Ighv1-59	immunoglobulin heavy variable V1-59 [Source:MGI Symbol;Acc:MGI:3644474]	140.407	-2.61927	0.000127914	0.0396754	78.1536	404.837	40.2	38.4376	241.495	39.3188
4041	ENSMUSG00000054106	Try4	trypsin 4 [Source:MGI Symbol;Acc:MGI:102757]	4.20446	-5.46387	0.0452296	NA	16.8179	0	0	0	8.40893	0
4110	ENSMUSG00000032496	Ltf	lactotransferrin [Source:MGI Symbol;Acc:MGI:96837]	66.3912	-3.72844	1.1e-05	0.00554546	32.6464	214.27	9.77838	8.87022	123.458	9.3243
4131	ENSMUSG00000031342	Gpm6b	glycoprotein m6b [Source:MGI Symbol;Acc:MGI:107672]	263.45	-1.14991	0.00690018	0.559262	481.782	244.609	182.53	144.88	363.195	163.705
4320	ENSMUSG00000028362	Tnfsf8	tumor necrosis factor (ligand) superfamily, member 8 [Source:MGI Symbol;Acc:MGI:88328]	849.198	-1.05303	0.000361754	0.0858049	1311.79	980.331	560.627	544.04	1146.06	552.334
4324	ENSMUSG00000017493	Igfbp4	insulin-like growth factor binding protein 4 [Source:MGI Symbol;Acc:MGI:96439]	3963.1	-5.25273	1.09e-61	8.78e-58	8711.65	6735.27	237.941	167.549	7723.46	202.745
4428	ENSMUSG00000017607	Tns4	tensin 4 [Source:MGI Symbol;Acc:MGI:2144377]	42.0971	-2.75144	5.2e-06	0.002891	82.1107	64.4705	11.9514	9.8558	73.2906	10.9036
4455	ENSMUSG00000032231	Anxa2	annexin A2 [Source:MGI Symbol;Acc:MGI:88246]	502.393	-1.14474	0.00029431	0.0730506	735.039	648.497	362.887	263.15	691.768	313.018
4484	ENSMUSG00000003882	Il7r	interleukin 7 receptor [Source:MGI Symbol;Acc:MGI:96562]	5345.65	-1.38742	2.27e-05	0.0098942	9618.82	5850.7	2913.96	2999.12	7734.76	2956.54
4561	ENSMUSG00000005233	Spc25	SPC25, NDC80 kinetochore complex component, homolog (S. cerevisiae) [Source:MGI Symbol;Acc:MGI:1913692]	142.103	-1.37447	0.00128377	0.201505	150.371	259.778	80.4	77.8608	205.075	79.1304
4609	ENSMUSG00000101249	Gm29216	predicted gene 29216 [Source:MGI Symbol;Acc:MGI:5579922]	288.923	-3.69757	0.0489229	0.999633	1040.73	32.2352	63.0162	19.7116	536.482	41.3639
4789	ENSMUSG00000031722	Hp	haptoglobin [Source:MGI Symbol;Acc:MGI:96211]	96.2261	-1.36927	0.00932253	0.671264	83.1	194.36	53.2379	54.2069	138.73	53.7224
4875	ENSMUSG00000032776	Mctp2	multiple C2 domains, transmembrane 2 [Source:MGI Symbol;Acc:MGI:2685335]	265.257	-3.42251	1.1e-17	2.21e-14	579.721	390.615	53.2379	37.452	485.168	45.3449
4891	ENSMUSG00000047037	Nipa1	non imprinted in Prader-Willi/Angelman syndrome 1 homolog (human) [Source:MGI Symbol;Acc:MGI:2442058]	95.352	-1.40432	0.0464272	0.999633	45.5071	231.335	43.4595	61.1059	138.421	52.2827
5023	ENSMUSG00000097519	4930558J18Rik	RIKEN cDNA 4930558J18 gene [Source:MGI Symbol;Acc:MGI:1922573]	15.9521	-1.89888	0.0247247	0.999633	23.7429	26.5467	7.60541	5.91348	25.1448	6.75944
5111	ENSMUSG00000028859	Csf3r	colony stimulating factor 3 receptor (granulocyte) [Source:MGI Symbol;Acc:MGI:1339755]	53.1446	-1.59576	0.029753	0.999633	35.6143	124.201	16.2973	36.4665	79.9074	26.3819
5243	ENSMUSG00000079110	Capn3	calpain 3 [Source:MGI Symbol;Acc:MGI:107437]	105.352	-1.05912	0.0109827	0.750596	167.189	117.564	70.6216	66.0338	142.377	68.3277
5268	ENSMUSG00000091955	Gm9844	predicted pseudogene 9844 [Source:MGI Symbol;Acc:MGI:3704288]	31.5267	-1.43889	0.0200375	0.991717	50.4536	41.7162	15.2108	18.726	46.0849	16.9684
5273	ENSMUSG00000034796	Cpne7	copine VII [Source:MGI Symbol;Acc:MGI:2142747]	68.3279	-1.99683	1.84e-05	0.00824726	102.886	115.668	27.1622	27.5962	109.277	27.3792
5287	ENSMUSG00000076749	Tcrg-C1	T cell receptor gamma, constant 1 [Source:MGI Symbol;Acc:MGI:98625]	49.5239	-1.28531	0.0240518	0.999633	49.4643	91.0172	26.0757	31.5386	70.2407	28.8071
5398	ENSMUSG00000040314	Ctsg	cathepsin G [Source:MGI Symbol;Acc:MGI:88563]	327.434	-1.00064	0.00738128	0.583592	428.361	444.657	277.054	159.664	436.509	218.359
5408	ENSMUSG00000076752	Tcrg-C2	T-cell receptor gamma, constant 2 [Source:MGI Symbol;Acc:MGI:98626]	107.855	-1.56101	0.000138854	0.0414735	181.039	141.266	49.9784	59.1348	161.153	54.5566
5483	ENSMUSG00000010660	Plcd1	phospholipase C, delta 1 [Source:MGI Symbol;Acc:MGI:97614]	9.20349	-3.0025	0.0151096	0.886324	12.8607	19.91	1.08649	2.95674	16.3854	2.02161
5566	ENSMUSG00000076754	Trgv2	T cell receptor gamma variable 2 [Source:MGI Symbol;Acc:MGI:98632]	59.8792	-1.36122	0.00395774	0.401475	88.0464	84.3805	32.5946	34.4953	86.2135	33.5449
5572	ENSMUSG00000076755	Tcrg-V1	T cell receptor gamma, variable 1 [Source:MGI Symbol;Acc:MGI:98631]	30.193	-1.90389	0.00883267	0.644625	60.3464	35.0795	7.60541	17.7404	47.713	12.6729
5582	ENSMUSG00000076757	Tcrg-C4	T cell receptor gamma, constant 4 [Source:MGI Symbol;Acc:MGI:98628]	124.788	-1.26375	0.00419492	0.409047	218.632	133.681	84.746	62.0915	176.157	73.4188
5622	ENSMUSG00000028223	Decr1	2,4-dienoyl CoA reductase 1, mitochondrial [Source:MGI Symbol;Acc:MGI:1914710]	339.858	-1.27232	7.39e-05	0.0253625	521.354	439.916	222.73	175.433	480.635	199.082
5669	ENSMUSG00000024184	Pdia2	protein disulfide isomerase associated 2 [Source:MGI Symbol;Acc:MGI:1916441]	30.2617	-1.33479	0.0496799	0.999633	30.6679	55.9376	20.6433	13.7981	43.3027	17.2207
5691	ENSMUSG00000036169	Sostdc1	sclerostin domain containing 1 [Source:MGI Symbol;Acc:MGI:1913292]	4.4003	-5.52968	0.0100462	NA	12.8607	4.74048	0	0	8.8006	0
5750	ENSMUSG00000028224	Nbn	nibrin [Source:MGI Symbol;Acc:MGI:1351625]	389.796	-1.32952	0.000472225	0.104336	665.789	449.397	270.535	173.462	557.593	221.999
5770	ENSMUSG00000034957	Cebpa	CCAAT/enhancer binding protein (C/EBP), alpha [Source:MGI Symbol;Acc:MGI:99480]	113.97	-1.16688	0.00371308	0.381454	148.393	166.865	81.4865	59.1348	157.629	70.3107
5929	ENSMUSG00000072663	Spef2	sperm flagellar 2 [Source:MGI Symbol;Acc:MGI:2443727]	87.7998	-1.03409	0.0188004	0.965703	136.521	99.55	51.0649	64.0627	118.036	57.5638
5932	ENSMUSG00000094689	Ighv1-81	immunoglobulin heavy variable 1-81 [Source:MGI Symbol;Acc:MGI:4439635]	295.6	-1.81372	0.000410873	0.0946709	245.343	675.044	157.541	104.471	460.193	131.006
5937	ENSMUSG00000029084	Cd38	CD38 antigen [Source:MGI Symbol;Acc:MGI:107474]	82.1888	-1.46336	0.00072245	0.145655	126.629	114.72	39.1135	48.2934	120.674	43.7035
5962	ENSMUSG00000095127	Ighv1-82	immunoglobulin heavy variable 1-82 [Source:MGI Symbol;Acc:MGI:4439671]	359.085	-1.69485	1.57e-05	0.00743658	642.046	455.086	214.038	125.169	548.566	169.603
5971	ENSMUSG00000041707	1810011H11Rik	RIKEN cDNA 1810011H11 gene [Source:MGI Symbol;Acc:MGI:1916319]	60.9951	-1.61957	0.000643542	0.136575	94.9714	89.121	29.3351	30.553	92.0462	29.9441
6053	ENSMUSG00000040809	Chil3	chitinase-like 3 [Source:MGI Symbol;Acc:MGI:1330860]	45.6487	-2.39379	0.0111819	0.754613	20.775	132.733	5.43243	23.6539	76.7542	14.5432
6084	ENSMUSG00000032484	Ngp	neutrophilic granule protein [Source:MGI Symbol;Acc:MGI:105983]	95.6199	-3.74179	1.26e-06	0.000781223	55.4	300.546	9.77838	16.7549	177.973	13.2666
6116	ENSMUSG00000039633	Lonrf1	LON peptidase N-terminal domain and ring finger 1 [Source:MGI Symbol;Acc:MGI:3609241]	62.436	-1.03142	0.0426386	0.999633	67.2714	100.498	33.6811	48.2934	83.8848	40.9873
6170	ENSMUSG00000055170	Ifng	interferon gamma [Source:MGI Symbol;Acc:MGI:107656]	22.548	-1.64944	0.038962	0.999633	48.475	19.91	11.9514	9.8558	34.1925	10.9036
6269	ENSMUSG00000091679	Vmn2r96	vomeronasal 2, receptor 96 [Source:MGI Symbol;Acc:MGI:3644514]	9.50703	-2.71941	0.0419539	0.999633	20.775	12.3252	0	4.9279	16.5501	2.46395
6409	ENSMUSG00000024164	C3	complement component 3 [Source:MGI Symbol;Acc:MGI:88227]	109.648	-1.57638	0.00858453	0.641018	76.175	252.193	61.9298	48.2934	164.184	55.1116
6448	ENSMUSG00000032028	Nxpe2	neurexophilin and PC-esterase domain family, member 2 [Source:MGI Symbol;Acc:MGI:1925502]	383.478	-1.42509	0.0173911	0.950852	201.814	915.86	194.481	221.755	558.837	208.118
6537	ENSMUSG00000050232	Cxcr3	chemokine (C-X-C motif) receptor 3 [Source:MGI Symbol;Acc:MGI:1277207]	430.098	-1.07165	0.000245962	0.0640347	629.186	536.622	272.708	281.876	582.904	277.292
6544	ENSMUSG00000004612	Nkg7	natural killer cell group 7 sequence [Source:MGI Symbol;Acc:MGI:1931250]	247.693	-1.12473	0.00123276	0.201505	397.693	281.584	159.714	151.779	339.639	155.746
6594	ENSMUSG00000096544	Gm4617	predicted pseudogene 4617 [Source:MGI Symbol;Acc:MGI:3704225]	70.4251	-1.01153	0.0261267	0.999633	103.875	84.3805	51.0649	42.3799	94.1277	46.7224
6595	ENSMUSG00000052435	Cebpe	CCAAT/enhancer binding protein (C/EBP), epsilon [Source:MGI Symbol;Acc:MGI:103572]	13.1278	-2.03952	0.0397209	0.999633	12.8607	29.391	4.34595	5.91348	21.1258	5.12971
6680	ENSMUSG00000003824	Syce2	synaptonemal complex central element protein 2 [Source:MGI Symbol;Acc:MGI:1919096]	155.507	-1.01611	0.0157223	0.899236	156.307	259.778	116.254	89.6878	208.043	102.971
6764	ENSMUSG00000076596	Igkv3-10	immunoglobulin kappa variable 3-10 [Source:MGI Symbol;Acc:MGI:1330821]	273.605	-1.4875	0.00421661	0.409047	220.611	585.923	181.443	106.443	403.267	143.943
6963	ENSMUSG00000038517	Tbkbp1	TBK1 binding protein 1 [Source:MGI Symbol;Acc:MGI:1920424]	57.2919	-1.06989	0.0370097	0.999633	63.3143	91.9653	31.5081	42.3799	77.6398	36.944
7006	ENSMUSG00000066894	Vsig10	V-set and immunoglobulin domain containing 10 [Source:MGI Symbol;Acc:MGI:2448533]	51.8452	-1.51204	0.0033872	0.364215	66.2821	87.2248	28.2487	25.6251	76.7535	26.9369
7032	ENSMUSG00000023913	Pla2g7	phospholipase A2, group VII (platelet-activating factor acetylhydrolase, plasma) [Source:MGI Symbol;Acc:MGI:1351327]	5.03269	-4.18849	0.0485827	NA	1.97857	17.0657	1.08649	0	9.52215	0.543243
7037	ENSMUSG00000020334	Slc22a4	solute carrier family 22 (organic cation transporter), member 4 [Source:MGI Symbol;Acc:MGI:1353479]	57.4627	-1.92935	0.0211795	0.999633	24.7321	157.384	15.2108	32.5241	91.058	23.8675
7074	ENSMUSG00000026073	Il1r2	interleukin 1 receptor, type II [Source:MGI Symbol;Acc:MGI:96546]	16.8373	-1.86475	0.0443018	0.999633	39.5714	13.2733	7.60541	6.89906	26.4224	7.25223
7076	ENSMUSG00000095335	Igkv3-5	immunoglobulin kappa chain variable 3-5 [Source:MGI Symbol;Acc:MGI:1330854]	16.9303	-2.63026	0.014562	0.869893	9.89286	48.3529	6.51892	2.95674	29.1229	4.73783
7254	ENSMUSG00000038379	Ttk	Ttk protein kinase [Source:MGI Symbol;Acc:MGI:1194921]	98.0066	-1.04558	0.04341	0.999633	80.1321	183.931	61.9298	66.0338	132.031	63.9818
7324	ENSMUSG00000100303	2600014E21Rik	RIKEN cDNA 2600014E21 gene [Source:MGI Symbol;Acc:MGI:1919384]	20.1043	-1.55676	0.0471583	0.999633	31.6571	28.4429	6.51892	13.7981	30.05	10.1585
7374	ENSMUSG00000047880	Cxcr5	chemokine (C-X-C motif) receptor 5 [Source:MGI Symbol;Acc:MGI:103567]	354.874	-1.50759	0.00024615	0.0640347	671.725	378.29	221.643	147.837	525.008	184.74
7397	ENSMUSG00000003283	Hck	hemopoietic cell kinase [Source:MGI Symbol;Acc:MGI:96052]	33.5393	-2.06263	0.00712533	0.571764	25.7214	82.4843	14.1243	11.827	54.1029	12.9756
7479	ENSMUSG00000026827	Gpd2	glycerol phosphate dehydrogenase 2, mitochondrial [Source:MGI Symbol;Acc:MGI:99778]	443.858	-1.0081	0.000333902	0.0803806	585.657	600.144	299.87	289.76	592.901	294.815
7568	ENSMUSG00000040950	Mgl2	macrophage galactose N-acetyl-galactosamine specific lectin 2 [Source:MGI Symbol;Acc:MGI:2385729]	9.1866	-2.62062	0.0338546	0.999633	7.91429	23.7024	2.17297	2.95674	15.8083	2.56486
7569	ENSMUSG00000047798	Cd300lf	CD300 molecule like family member F [Source:MGI Symbol;Acc:MGI:2442359]	16.2146	-2.57088	0.0118257	0.781711	11.8714	43.6124	5.43243	3.94232	27.7419	4.68738
7715	ENSMUSG00000037725	Ckap2	cytoskeleton associated protein 2 [Source:MGI Symbol;Acc:MGI:1931797]	142.243	-1.06607	0.0304505	0.999633	117.725	267.363	80.4	103.486	192.544	91.943
7932	ENSMUSG00000048218	Amigo2	adhesion molecule with Ig like domain 2 [Source:MGI Symbol;Acc:MGI:2145995]	613.717	-1.19052	0.000214878	0.0577628	1011.05	695.902	391.135	356.78	853.476	373.958
7973	ENSMUSG00000026285	Pdcd1	programmed cell death 1 [Source:MGI Symbol;Acc:MGI:104879]	449.223	-1.08629	0.0051908	0.475672	782.525	438.968	327.033	248.366	610.747	287.699
8069	ENSMUSG00000026069	Il1rl1	interleukin 1 receptor-like 1 [Source:MGI Symbol;Acc:MGI:98427]	152.869	-1.1517	0.0321329	0.999633	107.832	313.82	91.2649	98.558	210.826	94.9114
8113	ENSMUSG00000104018	4833412K13Rik	RIKEN cDNA 4833412K13 gene [Source:MGI Symbol;Acc:MGI:1921857]	6.52599	-3.53915	0.0222028	0.999633	7.91429	16.1176	1.08649	0.98558	12.016	1.03603
8135	ENSMUSG00000109675	Nxpe1-ps	neurexophilin and PC-esterase domain family, member 1, pseudogene [Source:MGI Symbol;Acc:MGI:3646632]	22.8106	-1.59455	0.0256251	0.999633	29.6786	38.8719	10.8649	11.827	34.2752	11.3459
8169	ENSMUSG00000005268	Prlr	prolactin receptor [Source:MGI Symbol;Acc:MGI:97763]	13.9137	-1.81088	0.0493861	0.999633	15.8286	27.4948	5.43243	6.89906	21.6617	6.16575
8193	ENSMUSG00000027765	P2ry1	purinergic receptor P2Y, G-protein coupled 1 [Source:MGI Symbol;Acc:MGI:105049]	49.4668	-1.28021	0.0372399	0.999633	41.55	98.6019	27.1622	30.553	70.076	28.8576
8241	ENSMUSG00000069516	Lyz2	lysozyme 2 [Source:MGI Symbol;Acc:MGI:96897]	485.311	-1.6165	0.00282194	0.322802	317.561	1146.25	237.941	239.496	731.904	238.718
8288	ENSMUSG00000032023	Jhy	junctional cadherin complex regulator [Source:MGI Symbol;Acc:MGI:1918239]	8.51394	-3.32949	0.0107212	0.738981	15.8286	15.1695	1.08649	1.97116	15.499	1.52882
8291	ENSMUSG00000045827	Serpinb9	serine (or cysteine) peptidase inhibitor, clade B, member 9 [Source:MGI Symbol;Acc:MGI:106603]	239.526	-1.02482	0.008032	0.613973	398.682	243.661	173.838	141.923	321.171	157.881
8421	ENSMUSG00000032021	Crtam	cytotoxic and regulatory T cell molecule [Source:MGI Symbol;Acc:MGI:1859822]	276.846	-4.47801	2.15e-27	8.67e-24	634.132	425.695	23.9027	23.6539	529.913	23.7783
8454	ENSMUSG00000034855	Cxcl10	chemokine (C-X-C motif) ligand 10 [Source:MGI Symbol;Acc:MGI:1352450]	13.8685	-2.10971	0.038356	0.999633	33.6357	11.3771	6.51892	3.94232	22.5064	5.23062
8516	ENSMUSG00000111611	Olfr157	olfactory receptor 157 [Source:MGI Symbol;Acc:MGI:1352684]	4.34881	-5.51419	0.00875685	NA	7.91429	9.48096	0	0	8.69762	0
8632	ENSMUSG00000043740	B430306N03Rik	RIKEN cDNA B430306N03 gene [Source:MGI Symbol;Acc:MGI:2443478]	40.4694	-1.44169	0.0206164	0.998566	39.5714	78.6919	23.9027	19.7116	59.1317	21.8072
8633	ENSMUSG00000032666	1700025G04Rik	RIKEN cDNA 1700025G04 gene [Source:MGI Symbol;Acc:MGI:1916649]	227.278	-2.29989	1.3e-10	1.4e-07	431.329	324.249	82.573	70.9617	377.789	76.7674
8670	ENSMUSG00000061825	Ces2c	carboxylesterase 2C [Source:MGI Symbol;Acc:MGI:2385905]	42.965	-1.38904	0.0128214	0.817414	73.2071	51.1972	22.8162	24.6395	62.2021	23.7279
8681	ENSMUSG00000027715	Ccna2	cyclin A2 [Source:MGI Symbol;Acc:MGI:108069]	662.54	-1.13641	0.0467811	0.999633	347.239	1474.29	390.049	438.583	910.764	414.316
8688	ENSMUSG00000096615	Trav11	T cell receptor alpha variable 11 [Source:MGI Symbol;Acc:MGI:3642163]	3.69952	-5.27885	0.0316029	NA	13.85	0.948096	0	0	7.39905	0
8751	ENSMUSG00000066687	Zbtb16	zinc finger and BTB domain containing 16 [Source:MGI Symbol;Acc:MGI:103222]	129.981	-1.46278	0.000896191	0.164548	148.393	233.231	56.4973	81.8031	190.812	69.1502
8844	ENSMUSG00000036814	Slc6a20a	solute carrier family 6 (neurotransmitter transporter), member 20A [Source:MGI Symbol;Acc:MGI:2143217]	37.0013	-2.46564	0.0305772	0.999633	3.95714	121.356	10.8649	11.827	62.6567	11.3459
8899	ENSMUSG00000048521	Cxcr6	chemokine (C-X-C motif) receptor 6 [Source:MGI Symbol;Acc:MGI:1934582]	712.301	-1.25353	0.00658368	0.553358	1413.69	593.508	512.822	329.184	1003.6	421.003
8961	ENSMUSG00000020439	Smtn	smoothelin [Source:MGI Symbol;Acc:MGI:1354727]	32.6409	-2.17327	0.00114753	0.199016	39.5714	67.3148	10.8649	12.8125	53.4431	11.8387
9001	ENSMUSG00000047293	Gpr15	G protein-coupled receptor 15 [Source:MGI Symbol;Acc:MGI:1918473]	31.6781	-1.67356	0.0131681	0.829642	61.3357	35.0795	18.4703	11.827	48.2076	15.1486
9035	ENSMUSG00000108090	Gm6637	predicted gene 6637 [Source:MGI Symbol;Acc:MGI:3642957]	41.8284	-1.27978	0.0217795	0.999633	67.2714	51.1972	27.1622	21.6828	59.2343	24.4225
9081	ENSMUSG00000019989	Enpp3	ectonucleotide pyrophosphatase/phosphodiesterase 3 [Source:MGI Symbol;Acc:MGI:2143702]	21.3925	-1.67795	0.0488034	0.999633	18.7964	46.4567	6.51892	13.7981	32.6266	10.1585
9167	ENSMUSG00000110597	Gm8798	predicted gene 8798 [Source:MGI Symbol;Acc:MGI:3646429]	19.7629	-1.58918	0.039636	0.999633	35.6143	23.7024	10.8649	8.87022	29.6583	9.86754
9224	ENSMUSG00000078122	F630028O10Rik	RIKEN cDNA F630028O10 gene [Source:MGI Symbol;Acc:MGI:3641813]	28.7053	-1.65088	0.0393077	0.999633	19.7857	67.3148	11.9514	15.7693	43.5502	13.8603
9330	ENSMUSG00000020120	Plek	pleckstrin [Source:MGI Symbol;Acc:MGI:1860485]	106.993	-1.25822	0.00121378	0.201505	143.446	158.332	64.1027	62.0915	150.889	63.0971
9385	ENSMUSG00000058260	Serpina9	serine (or cysteine) peptidase inhibitor, clade A (alpha-1 antiproteinase, antitrypsin), member 9 [Source:MGI Symbol;Acc:MGI:1919157]	34.1569	-2.59786	0.000176031	0.0498105	64.3036	53.0933	5.43243	13.7981	58.6985	9.61528
9424	ENSMUSG00000075514	Gm13375	predicted gene 13375 [Source:MGI Symbol;Acc:MGI:3649913]	10.9655	-2.10431	0.0454448	0.999633	11.8714	23.7024	4.34595	3.94232	17.7869	4.14413
9645	ENSMUSG00000005800	Mmp8	matrix metallopeptidase 8 [Source:MGI Symbol;Acc:MGI:1202395]	9.55582	-4.12854	0.0114461	0.762867	2.96786	33.1833	1.08649	0.98558	18.0756	1.03603
9784	ENSMUSG00000007872	Id3	inhibitor of DNA binding 3 [Source:MGI Symbol;Acc:MGI:96398]	253.74	-1.15367	0.00795277	0.612442	417.479	282.532	207.519	107.428	350.006	157.474
9843	ENSMUSG00000040152	Thbs1	thrombospondin 1 [Source:MGI Symbol;Acc:MGI:98737]	8.84104	-5.06387	0.00686526	0.559262	5.93571	28.4429	0	0.98558	17.1893	0.49279
9844	ENSMUSG00000057729	Prtn3	proteinase 3 [Source:MGI Symbol;Acc:MGI:893580]	555.409	-1.03751	0.00483215	0.455776	556.968	936.718	409.606	318.342	746.843	363.974
9939	ENSMUSG00000043079	Synpo	synaptopodin [Source:MGI Symbol;Acc:MGI:1099446]	54.8901	-1.71036	0.00149821	0.230139	101.896	66.3667	21.7297	29.5674	84.1316	25.6486
9984	ENSMUSG00000110803	Gm20275	predicted gene, 20275 [Source:MGI Symbol;Acc:MGI:5012460]	26.4934	-1.66104	0.02294	0.999633	46.4964	34.1314	7.60541	17.7404	40.3139	12.6729
9999	ENSMUSG00000032221	Mns1	meiosis-specific nuclear structural protein 1 [Source:MGI Symbol;Acc:MGI:107933]	310.533	-1.04022	0.0199396	0.991717	263.15	572.65	172.751	233.582	417.9	203.167
10045	ENSMUSG00000051839	Gypa	glycophorin A [Source:MGI Symbol;Acc:MGI:95880]	354.825	-1.69603	0.00646376	0.548705	180.05	904.483	166.232	168.534	542.267	167.383
10063	ENSMUSG00000025993	Slc40a1	solute carrier family 40 (iron-regulated transporter), member 1 [Source:MGI Symbol;Acc:MGI:1315204]	246.115	-1.18511	0.0283459	0.999633	164.221	519.556	128.205	172.476	341.889	150.341
10080	ENSMUSG00000009350	Mpo	myeloperoxidase [Source:MGI Symbol;Acc:MGI:97137]	1237.28	-1.0097	0.00592333	0.513017	1155.49	2151.23	843.114	799.305	1653.36	821.21
10089	ENSMUSG00000027562	Car2	carbonic anhydrase 2 [Source:MGI Symbol;Acc:MGI:88269]	4687.01	-1.30195	0.00797401	0.612442	3223.09	10115.2	2439.16	2970.54	6669.16	2704.85
10127	ENSMUSG00000029673	Auts2	autism susceptibility candidate 2 [Source:MGI Symbol;Acc:MGI:1919847]	23.7901	-1.48093	0.0441126	0.999633	41.55	28.4429	16.2973	8.87022	34.9964	12.5838
10157	ENSMUSG00000028328	Tmod1	tropomodulin 1 [Source:MGI Symbol;Acc:MGI:98775]	27.1169	-2.50702	0.0208219	0.999633	7.91429	84.3805	4.34595	11.827	46.1474	8.08645
10162	ENSMUSG00000052512	Nav2	neuron navigator 2 [Source:MGI Symbol;Acc:MGI:2183691]	360.879	-1.04115	0.000432253	0.0981945	471.889	499.646	221.643	250.337	485.768	235.99
10208	ENSMUSG00000027860	Vangl1	VANGL planar cell polarity 1 [Source:MGI Symbol;Acc:MGI:2159344]	35.3218	-2.26603	0.0274671	0.999633	9.89286	107.135	6.51892	17.7404	58.5138	12.1297
10249	ENSMUSG00000087522	Gm371	predicted pseudogene 371 [Source:MGI Symbol;Acc:MGI:2685217]	8.56542	-3.33838	0.0124232	0.7983	20.775	10.4291	1.08649	1.97116	15.602	1.52882
10283	ENSMUSG00000076867	Trdv4	T cell receptor delta variable 4 [Source:MGI Symbol;Acc:MGI:4887419]	18.8781	-2.66588	0.0035228	0.371368	18.7964	46.4567	4.34595	5.91348	32.6266	5.12971
10317	ENSMUSG00000028716	Pdzk1ip1	PDZK1 interacting protein 1 [Source:MGI Symbol;Acc:MGI:1914432]	60.5631	-1.55635	0.0072645	0.577188	58.3679	122.304	36.9406	24.6395	90.3361	30.79
10326	ENSMUSG00000023995	Tspo2	translocator protein 2 [Source:MGI Symbol;Acc:MGI:1917276]	59.168	-1.41246	0.0472331	0.999633	33.6357	138.422	27.1622	37.452	86.0288	32.3071
10640	ENSMUSG00000000627	Sema4f	sema domain, immunoglobulin domain (Ig), TM domain, and short cytoplasmic domain [Source:MGI Symbol;Acc:MGI:1340055]	475.106	-1.03401	0.000211468	0.0577628	654.907	621.951	315.081	308.486	638.429	311.784
10713	ENSMUSG00000096150	Ighv1-85	immunoglobulin heavy variable 1-85 [Source:MGI Symbol;Acc:MGI:3645723]	158.449	-3.02449	2.44e-05	0.0103418	485.739	78.6919	35.8541	33.5097	282.216	34.6819
10754	ENSMUSG00000026348	Acmsd	amino carboxymuconate semialdehyde decarboxylase [Source:MGI Symbol;Acc:MGI:2386323]	36.0467	-1.35645	0.0481029	0.999633	29.6786	73.9515	22.8162	17.7404	51.815	20.2783
10798	ENSMUSG00000038332	Sesn1	sestrin 1 [Source:MGI Symbol;Acc:MGI:2155278]	1976.78	-1.08496	0.000112274	0.0362173	3053.92	2319.99	1254.89	1278.3	2686.96	1266.59
10884	ENSMUSG00000068686	Cd59b	CD59b antigen [Source:MGI Symbol;Acc:MGI:1888996]	9.83218	-3.11288	0.0241987	0.999633	4.94643	30.3391	1.08649	2.95674	17.6427	2.02161
10929	ENSMUSG00000030029	Lrig1	leucine-rich repeats and immunoglobulin-like domains 1 [Source:MGI Symbol;Acc:MGI:107935]	613.514	-1.12797	7.29e-05	0.0253625	834.957	848.545	422.643	347.91	841.751	385.277
10952	ENSMUSG00000079037	Prnp	prion protein [Source:MGI Symbol;Acc:MGI:97769]	145.672	-1.36817	0.00347347	0.369347	136.521	283.481	74.9676	87.7166	210.001	81.3421
11001	ENSMUSG00000064246	Chil1	chitinase-like 1 [Source:MGI Symbol;Acc:MGI:1340899]	14.0244	-2.15799	0.0470907	0.999633	7.91429	37.9238	4.34595	5.91348	22.9191	5.12971
11031	ENSMUSG00000036768	Kif15	kinesin family member 15 [Source:MGI Symbol;Acc:MGI:1098258]	358.852	-1.03218	0.0332828	0.999633	270.075	694.006	193.395	277.934	482.04	235.664
11047	ENSMUSG00000045273	Cenph	centromere protein H [Source:MGI Symbol;Acc:MGI:1349448]	162.939	-1.09291	0.0410109	0.999633	112.779	330.885	107.562	100.529	221.832	104.046
11109	ENSMUSG00000039114	Nrn1	neuritin 1 [Source:MGI Symbol;Acc:MGI:1915654]	153.925	-1.85532	4.49e-05	0.0164642	311.625	170.657	78.2271	55.1925	241.141	66.7098
11120	ENSMUSG00000030854	Ptpn5	protein tyrosine phosphatase, non-receptor type 5 [Source:MGI Symbol;Acc:MGI:97807]	53.7869	-1.26533	0.0101603	0.715612	73.2071	78.6919	33.6811	29.5674	75.9495	31.6242
11557	ENSMUSG00000037379	Spon2	spondin 2, extracellular matrix protein [Source:MGI Symbol;Acc:MGI:1923724]	28.3067	-1.27859	0.045725	0.999633	35.6143	44.5605	16.2973	16.7549	40.0874	16.5261
11808	ENSMUSG00000020182	Ddc	dopa decarboxylase [Source:MGI Symbol;Acc:MGI:94876]	19.732	-1.58662	0.036459	0.999633	32.6464	26.5467	10.8649	8.87022	29.5966	9.86754
11846	ENSMUSG00000100009	Gm7967	predicted gene 7967 [Source:MGI Symbol;Acc:MGI:3644984]	39.7027	-2.00418	0.00126708	0.201505	73.2071	54.0414	10.8649	20.6972	63.6243	15.781
11974	ENSMUSG00000053044	Cd8b1	CD8 antigen, beta chain 1 [Source:MGI Symbol;Acc:MGI:88347]	110.302	-1.09937	0.0343655	0.999633	210.718	90.0691	79.3135	61.1059	150.393	70.2097
11981	ENSMUSG00000039109	F13a1	coagulation factor XIII, A1 subunit [Source:MGI Symbol;Acc:MGI:1921395]	233.949	-1.07017	0.0141505	0.861492	214.675	419.058	174.924	127.14	316.867	151.032
12071	ENSMUSG00000020644	Id2	inhibitor of DNA binding 2 [Source:MGI Symbol;Acc:MGI:96397]	1631.16	-1.08003	0.0139113	0.859455	3000.5	1428.78	1326.6	768.752	2214.64	1047.68
12119	ENSMUSG00000026582	Sele	selectin, endothelial cell [Source:MGI Symbol;Acc:MGI:98278]	24.6133	-3.25441	3.95e-05	0.014823	44.5179	44.5605	5.43243	3.94232	44.5392	4.68738
12327	ENSMUSG00000026581	Sell	selectin, lymphocyte [Source:MGI Symbol;Acc:MGI:98279]	7857.88	-3.72598	4.34e-19	1e-15	20283.3	8939.59	1240.77	967.839	14611.5	1104.3
12339	ENSMUSG00000022607	Ptk2	PTK2 protein tyrosine kinase 2 [Source:MGI Symbol;Acc:MGI:95481]	81.2015	-1.26266	0.00839366	0.632623	88.0464	141.266	41.2865	54.2069	114.656	47.7467
12400	ENSMUSG00000041180	Hectd2	HECT domain E3 ubiquitin protein ligase 2 [Source:MGI Symbol;Acc:MGI:2442663]	69.8496	-1.30398	0.00401932	0.405173	108.821	90.0691	39.1135	41.3944	99.4452	40.2539
12643	ENSMUSG00000097357	Gm16793	predicted gene, 16793 [Source:MGI Symbol;Acc:MGI:4439717]	13.7451	-1.95274	0.0349443	0.999633	25.7214	18.0138	4.34595	6.89906	21.8676	5.6225
12654	ENSMUSG00000035493	Tgfbi	transforming growth factor, beta induced [Source:MGI Symbol;Acc:MGI:99959]	23.4666	-2.22338	0.0199732	0.991717	11.8714	65.4186	8.69189	7.88464	38.645	8.28827
12748	ENSMUSG00000055044	Pdlim1	PDZ and LIM domain 1 (elfin) [Source:MGI Symbol;Acc:MGI:1860611]	516.508	-2.39043	9.88e-16	1.77e-12	938.832	796.4	155.368	175.433	867.616	165.4
12762	ENSMUSG00000027199	Gatm	glycine amidinotransferase (L-arginine:glycine amidinotransferase) [Source:MGI Symbol;Acc:MGI:1914342]	91.4681	-1.11882	0.0428133	0.999633	71.2286	179.19	65.1892	50.2646	125.209	57.7269
12766	ENSMUSG00000046338	Gpat2	glycerol-3-phosphate acyltransferase 2, mitochondrial [Source:MGI Symbol;Acc:MGI:2684962]	57.7707	-1.41243	0.0185845	0.960733	48.475	119.46	32.5946	30.553	83.9675	31.5738
12836	ENSMUSG00000015112	Slc25a13	solute carrier family 25 (mitochondrial carrier, adenine nucleotide translocator), member 13 [Source:MGI Symbol;Acc:MGI:1354721]	84.0093	-1.09098	0.0212749	0.999633	98.9286	129.889	40.2	67.0194	114.409	53.6097
12916	ENSMUSG00000035983	Gm7008	predicted gene 7008 [Source:MGI Symbol;Acc:MGI:3647211]	2.87518	-4.91827	0.042201	NA	2.96786	8.53286	0	0	5.75036	0
13023	ENSMUSG00000022901	Cd86	CD86 antigen [Source:MGI Symbol;Acc:MGI:101773]	52.3953	-1.5855	0.00265306	0.314965	89.0357	68.2629	21.7297	30.553	78.6493	26.1414
13057	ENSMUSG00000043391	2510009E07Rik	RIKEN cDNA 2510009E07 gene [Source:MGI Symbol;Acc:MGI:1919440]	146.685	-1.28729	0.00219275	0.280698	222.589	193.411	108.649	62.0915	208	85.3701
13143	ENSMUSG00000027078	Ube2l6	ubiquitin-conjugating enzyme E2L 6 [Source:MGI Symbol;Acc:MGI:1914500]	184.685	-1.10415	0.0204445	0.993862	152.35	351.743	128.205	106.443	252.047	117.324
13190	ENSMUSG00000027962	Vcam1	vascular cell adhesion molecule 1 [Source:MGI Symbol;Acc:MGI:98926]	22.4176	-2.80732	0.00266592	0.314965	18.7964	59.73	3.25946	7.88464	39.2632	5.57205
13229	ENSMUSG00000029484	Anxa3	annexin A3 [Source:MGI Symbol;Acc:MGI:1201378]	42.2622	-1.13641	0.0342091	0.999633	57.3786	58.7819	28.2487	24.6395	58.0802	26.4441
13523	ENSMUSG00000038304	Cd160	CD160 antigen [Source:MGI Symbol;Acc:MGI:1860383]	100.049	-1.38586	0.0156089	0.898485	209.729	79.64	68.4487	42.3799	144.684	55.4143
13531	ENSMUSG00000020125	Elane	elastase, neutrophil expressed [Source:MGI Symbol;Acc:MGI:2679229]	568.754	-1.22095	0.00103493	0.182405	570.818	1021.1	361.8	321.299	795.958	341.55
13636	ENSMUSG00000023045	Soat2	sterol O-acyltransferase 2 [Source:MGI Symbol;Acc:MGI:1332226]	88.8669	-1.09288	0.013961	0.859455	96.95	145.059	54.3243	59.1348	121.004	56.7296
13677	ENSMUSG00000023236	Scg5	secretogranin V [Source:MGI Symbol;Acc:MGI:98289]	442.675	-1.10128	0.0270565	0.999633	859.689	347.951	363.973	199.087	603.82	281.53
13693	ENSMUSG00000030641	Ddias	DNA damage-induced apoptosis suppressor [Source:MGI Symbol;Acc:MGI:1921291]	85.6852	-1.0066	0.0469606	0.999633	75.1857	153.591	59.7568	54.2069	114.389	56.9818
13750	ENSMUSG00000095079	Igha	immunoglobulin heavy constant alpha [Source:MGI Symbol;Acc:MGI:96444]	9556.54	-1.17989	0.00808083	0.614791	7246.52	19273.8	5869.2	5836.6	13260.2	5852.9
13752	ENSMUSG00000033174	Mgll	monoglyceride lipase [Source:MGI Symbol;Acc:MGI:1346042]	163.214	-1.40486	0.0492376	0.999633	65.2929	408.629	69.5352	109.399	236.961	89.4673
13755	ENSMUSG00000087642	Ighe	Immunoglobulin heavy constant epsilon [Source:MGI Symbol;Acc:MGI:2685746]	10.9852	-3.24651	0.00543924	0.492863	19.7857	19.91	3.25946	0.98558	19.8479	2.12252
13782	ENSMUSG00000014453	Blk	B lymphoid kinase [Source:MGI Symbol;Acc:MGI:88169]	120.898	-1.45807	0.00416382	0.409047	109.811	244.609	74.9676	54.2069	177.21	64.5872
13798	ENSMUSG00000076613	Ighg2b	immunoglobulin heavy constant gamma 2B [Source:MGI Symbol;Acc:MGI:96445]	3515.71	-1.66552	8.92e-06	0.00464125	6270.09	4421.92	2166.45	1204.38	5346.01	1685.42
13825	ENSMUSG00000040998	Npnt	nephronectin [Source:MGI Symbol;Acc:MGI:2148811]	16.2999	-2.10791	0.0179639	0.956869	19.7857	33.1833	4.34595	7.88464	26.4845	6.11529
13964	ENSMUSG00000027075	Slc43a1	solute carrier family 43, member 1 [Source:MGI Symbol;Acc:MGI:1931352]	303.47	-1.31828	0.0458893	0.999633	134.543	731.93	132.551	214.856	433.236	173.704
13969	ENSMUSG00000025889	Snca	synuclein, alpha [Source:MGI Symbol;Acc:MGI:1277151]	74.0595	-1.52622	0.023937	0.999633	43.5286	176.346	36.9406	39.4232	109.937	38.1819
14052	ENSMUSG00000022667	Cd200r1	CD200 receptor 1 [Source:MGI Symbol;Acc:MGI:1889024]	303.137	-1.04464	0.0025794	0.310471	487.718	328.989	197.741	198.102	408.353	197.921
14137	ENSMUSG00000029752	Asns	asparagine synthetase [Source:MGI Symbol;Acc:MGI:1350929]	386.186	-1.15303	0.0230114	0.999633	272.054	793.556	203.173	275.962	532.805	239.568
14162	ENSMUSG00000042770	Hebp1	heme binding protein 1 [Source:MGI Symbol;Acc:MGI:1333880]	471.951	-1.11295	0.0150797	0.886324	374.939	915.86	336.811	260.193	645.4	298.502
14182	ENSMUSG00000021725	Parp8	poly (ADP-ribose) polymerase family, member 8 [Source:MGI Symbol;Acc:MGI:1098713]	550.36	-1.40233	3.33e-07	0.000243954	812.204	785.023	297.697	306.515	798.613	302.106
14189	ENSMUSG00000109841	E330011O21Rik	RIKEN cDNA E330011O21 gene [Source:MGI Symbol;Acc:MGI:3759668]	2.66905	-4.8093	0.0472477	NA	5.93571	4.74048	0	0	5.3381	0
14412	ENSMUSG00000076939	Iglv3	immunoglobulin lambda variable 3 [Source:MGI Symbol;Acc:MGI:3645509]	221.534	-1.79766	0.000661227	0.138239	494.643	193.411	127.119	70.9617	344.027	99.0404
14415	ENSMUSG00000021714	Cenpk	centromere protein K [Source:MGI Symbol;Acc:MGI:1926210]	102.196	-1.07991	0.0369935	0.999633	83.1	194.36	66.2757	65.0483	138.73	65.662
14423	ENSMUSG00000035258	Abi3bp	ABI gene family, member 3 (NESH) binding protein [Source:MGI Symbol;Acc:MGI:2444583]	46.8227	-1.19326	0.0259739	0.999633	54.4107	75.8476	30.4216	26.6107	65.1292	28.5161
14521	ENSMUSG00000035067	Xkr6	X-linked Kx blood group related 6 [Source:MGI Symbol;Acc:MGI:2447765]	32.6191	-1.50662	0.0148588	0.884345	41.55	54.9895	15.2108	18.726	48.2698	16.9684
14524	ENSMUSG00000023031	Cela1	chymotrypsin-like elastase family, member 1 [Source:MGI Symbol;Acc:MGI:95314]	11.8741	-2.71381	0.0211485	0.999633	32.6464	8.53286	4.34595	1.97116	20.5896	3.15855
14574	ENSMUSG00000027718	Il21	interleukin 21 [Source:MGI Symbol;Acc:MGI:1890474]	49.1062	-1.03593	0.0455468	0.999633	73.2071	58.7819	35.8541	28.5818	65.9945	32.2179
14646	ENSMUSG00000030325	Klrb1c	killer cell lectin-like receptor subfamily B member 1C [Source:MGI Symbol;Acc:MGI:107538]	24.7066	-1.7443	0.0217649	0.999633	52.4321	23.7024	10.8649	11.827	38.0673	11.3459
14715	ENSMUSG00000114382	Gm4814	predicted gene 4814 [Source:MGI Symbol;Acc:MGI:3647983]	18.6729	-1.9699	0.0380253	0.999633	42.5393	17.0657	3.25946	11.827	29.8025	7.54321
14773	ENSMUSG00000022686	B3gnt5	UDP-GlcNAc:betaGal beta-1,3-N-acetylglucosaminyltransferase 5 [Source:MGI Symbol;Acc:MGI:2137302]	129.975	-1.82936	1.89e-06	0.00113045	206.761	199.1	49.9784	64.0627	202.93	57.0205
14794	ENSMUSG00000074577	Ripor3	RIPOR family member 3 [Source:MGI Symbol;Acc:MGI:1916803]	122.309	-1.28138	0.00126678	0.201505	177.082	169.709	58.6703	83.7743	173.396	71.2223
14812	ENSMUSG00000095866	Ighv2-4	immunoglobulin heavy variable V2-4 [Source:MGI Symbol;Acc:MGI:3643263]	38.1929	-1.8435	0.00200388	0.271158	67.2714	52.1453	19.5568	13.7981	59.7083	16.6774
14875	ENSMUSG00000113725	Gm48358	predicted gene, 48358 [Source:MGI Symbol;Acc:MGI:6097826]	5.31091	-4.27337	0.029704	NA	5.93571	14.2214	1.08649	0	10.0786	0.543243
14917	ENSMUSG00000032348	Gsta4	glutathione S-transferase, alpha 4 [Source:MGI Symbol;Acc:MGI:1309515]	105.007	-1.00117	0.0256893	0.999633	127.618	152.643	51.0649	88.7022	140.131	69.8835
14918	ENSMUSG00000095285	Ighv5-9	immunoglobulin heavy variable 5-9 [Source:MGI Symbol;Acc:MGI:4439873]	116.803	-1.15367	0.0121235	0.7853	111.789	210.477	74.9676	69.9762	161.133	72.4719
15010	ENSMUSG00000095210	Ighv5-9-1	immunoglobulin heavy variable 5-9-1 [Source:MGI Symbol;Acc:MGI:4439810]	187.238	-1.2132	0.00198997	0.271158	314.593	208.581	128.205	97.5724	261.587	112.889
15187	ENSMUSG00000037994	Slc9b2	solute carrier family 9, subfamily B (NHA2, cation proton antiporter 2), member 2 [Source:MGI Symbol;Acc:MGI:2140077]	33.2878	-1.26148	0.033397	0.999633	48.475	45.5086	18.4703	20.6972	46.9918	19.5837
15221	ENSMUSG00000094509	Ighv14-1	immunoglobulin heavy variable 14-1 [Source:MGI Symbol;Acc:MGI:4439920]	32.6617	-1.42909	0.0226936	0.999633	55.4	39.82	20.6433	14.7837	47.61	17.7135
15324	ENSMUSG00000004032	Gstm5	glutathione S-transferase, mu 5 [Source:MGI Symbol;Acc:MGI:1309466]	266.944	-1.21459	0.000897777	0.164548	294.807	451.293	173.838	147.837	373.05	160.837
15372	ENSMUSG00000096805	Ighv9-1	immunoglobulin heavy variable 9-1 [Source:MGI Symbol;Acc:MGI:4439911]	41.2262	-2.30526	0.000881646	0.164548	38.5821	98.6019	11.9514	15.7693	68.592	13.8603
15379	ENSMUSG00000030167	Klrc1	killer cell lectin-like receptor subfamily C, member 1 [Source:MGI Symbol;Acc:MGI:1336161]	20.8509	-2.13913	0.00594793	0.513017	39.5714	28.4429	6.51892	8.87022	34.0071	7.69457
15538	ENSMUSG00000116789	-		2.64845	-4.79918	0.0493192	NA	3.95714	6.63667	0	0	5.29691	0
15644	ENSMUSG00000042379	Esm1	endothelial cell-specific molecule 1 [Source:MGI Symbol;Acc:MGI:1918940]	39.7759	-1.79403	0.00410715	0.408915	71.2286	52.1453	23.9027	11.827	61.6869	17.8648
15671	ENSMUSG00000072980	Oip5	Opa interacting protein 5 [Source:MGI Symbol;Acc:MGI:1917895]	48.4105	-1.71894	0.0107079	0.738981	38.5821	109.979	18.4703	26.6107	74.2806	22.5405
15735	ENSMUSG00000076746	Tcrg-V6	T cell receptor gamma, variable 6 [Source:MGI Symbol;Acc:MGI:98636]	7.79153	-3.1336	0.0328961	0.999633	9.89286	18.0138	3.25946	0	13.9533	1.62973
15801	ENSMUSG00000022892	App	amyloid beta (A4) precursor protein [Source:MGI Symbol;Acc:MGI:88059]	522.136	-1.09643	0.000116676	0.0368993	678.65	744.255	354.195	311.443	711.452	332.819
15909	ENSMUSG00000056054	S100a8	S100 calcium binding protein A8 (calgranulin A) [Source:MGI Symbol;Acc:MGI:88244]	113.886	-3.44402	3.67e-09	3.7e-06	113.768	303.391	20.6433	17.7404	208.579	19.1918
15914	ENSMUSG00000056071	S100a9	S100 calcium binding protein A9 (calgranulin B) [Source:MGI Symbol;Acc:MGI:1338947]	160.107	-3.06749	3.72e-07	0.000260772	124.65	447.501	34.7676	33.5097	286.076	34.1386
16028	ENSMUSG00000058794	Nfe2	nuclear factor, erythroid derived 2 [Source:MGI Symbol;Acc:MGI:97308]	216.332	-1.05132	0.0413655	0.999633	150.371	433.28	135.811	145.866	291.826	140.838
16049	ENSMUSG00000069743	Zfp820	zinc finger protein 820 [Source:MGI Symbol;Acc:MGI:1922674]	23.6929	-1.41445	0.0416227	0.999633	38.5821	30.3391	13.0378	12.8125	34.4606	12.9252
16124	ENSMUSG00000056671	Prelid2	PRELI domain containing 2 [Source:MGI Symbol;Acc:MGI:1924869]	198.864	-1.33049	0.000526024	0.114652	321.518	247.453	135.811	90.6733	284.485	113.242
16172	ENSMUSG00000005824	Tnfsf14	tumor necrosis factor (ligand) superfamily, member 14 [Source:MGI Symbol;Acc:MGI:1355317]	241.605	-1.04558	0.0170251	0.937193	422.425	228.491	192.308	123.197	325.458	157.753
16239	ENSMUSG00000036223	Ska1	spindle and kinetochore associated complex subunit 1 [Source:MGI Symbol;Acc:MGI:1913718]	111.784	-1.0491	0.0411972	0.999633	89.0357	212.373	72.7946	72.9329	150.705	72.8638
16431	ENSMUSG00000039982	Dtx4	deltex 4, E3 ubiquitin ligase [Source:MGI Symbol;Acc:MGI:2672905]	147.11	-1.26907	0.000612243	0.131665	216.654	199.1	97.7838	74.9041	207.877	86.3439
16453	ENSMUSG00000025888	Casp1	caspase 1 [Source:MGI Symbol;Acc:MGI:96544]	334.479	-1.10706	0.00242786	0.300102	537.182	376.394	249.892	174.448	456.788	212.17
16468	ENSMUSG00000056399	Prss34	protease, serine 34 [Source:MGI Symbol;Acc:MGI:2681414]	58.4919	-1.62604	0.0280807	0.999633	32.6464	144.111	21.7297	35.4809	88.3785	28.6053
16541	ENSMUSG00000033960	Jcad	junctional cadherin 5 associated [Source:MGI Symbol;Acc:MGI:2685174]	51.0354	-1.56784	0.0483844	0.999633	22.7536	129.889	23.9027	27.5962	76.3213	25.7495
16631	ENSMUSG00000024727	Trpm6	transient receptor potential cation channel, subfamily M, member 6 [Source:MGI Symbol;Acc:MGI:2675603]	24.1529	-1.96345	0.00750934	0.587952	47.4857	29.391	10.8649	8.87022	38.4383	9.86754
16749	ENSMUSG00000023903	Mmp25	matrix metallopeptidase 25 [Source:MGI Symbol;Acc:MGI:2443938]	71.7928	-1.81168	0.00219123	0.280698	63.3143	160.228	27.1622	36.4665	111.771	31.8143
16753	ENSMUSG00000071068	Treml2	triggering receptor expressed on myeloid cells-like 2 [Source:MGI Symbol;Acc:MGI:2147038]	906.478	-2.19826	8.41e-12	1.04e-08	1730.26	1246.75	365.06	283.847	1488.5	324.453
16764	ENSMUSG00000026614	Slc30a10	solute carrier family 30, member 10 [Source:MGI Symbol;Acc:MGI:2685058]	54.5945	-2.01653	0.0354745	0.999633	17.8071	157.384	8.69189	34.4953	87.5955	21.5936
16797	ENSMUSG00000041362	Shtn1	shootin 1 [Source:MGI Symbol;Acc:MGI:1918903]	35.4117	-1.39452	0.0183281	0.956869	52.4321	50.2491	16.2973	22.6683	51.3406	19.4828
16876	ENSMUSG00000041840	Haus1	HAUS augmin-like complex, subunit 1 [Source:MGI Symbol;Acc:MGI:2385076]	382.689	-1.03198	0.000438594	0.0982511	528.279	499.646	267.276	235.554	513.962	251.415
