# Supplementary material for: Blimp-1 molds the epigenetic architecture of IL-21–mediated autoimmune diseases through an autoregulatory circuit
Source: JCI Insight. 2022 Jun 8;7(11):e151614. doi: 10.1172/jci.insight.151614 (PMC9220827; doi:10.1172/jci.insight.151614)
Supplement: Supplemental data set 3 [file jciinsight-7-151614-s024.xlsx]

## Sheet: CKO_2FC_promoter
chr	Sta	End	peak	control1	control2	control3	cko1	cko2	cko3	FC	pvalue	promoter	Promoter
chr1	12992203	12992531	CKO_combined_peak_80	2.32239	0.829474	1.77362	4.27807	3.2891	5.63158	2.67969	0.0344236	Slco5a1	1
chr1	17097833	17098073	CKO_combined_peak_133	0.773175	1.85157	1.45502	2.78273	4.04661	4.34945	2.74006	0.0196226	Jph1	1
chr1	21961849	21961960	CKO_combined_peak_176	2.63444	4.11778	2.90617	6.8296	6.06627	6.58295	2.01678	0.00825196	Kcnq5	1
chr1	40084640	40084840	CKO_combined_peak_433	1.80508	0.816201	2.66211	5.54178	6.39364	5.13779	3.23149	0.00541143	Il1r2	1
chr1	40085876	40086147	CKO_combined_peak_434	3.91389	4.58131	2.20446	8.29509	9.16534	6.145	2.20619	0.0216919	Gm16894	1
chr1	40579893	40580007	CKO_combined_peak_453	2.9198	2.55362	1.40111	5.07934	4.69264	4.49968	2.07602	0.0220244	Slc9a4	1
chr1	59163049	59163579	CKO_combined_peak_738	1.58029	1.96607	2.1938	5.1557	4.47265	4.72387	2.50032	0.000457532	Mpp4	1
chr1	66174937	66175323	CKO_combined_peak_880	2.51214	2.96502	2.01828	4.18744	4.91254	6.23684	2.04615	0.0326002	Map2	1
chr1	94053632	94053873	CKO_combined_peak_1426	3.57421	4.15815	3.81415	8.70859	7.97232	10.3142	2.33795	0.0135423	Pdcd1	1
chr1	132139702	132139831	CKO_combined_peak_1803	1.01308	1.95438	1.13501	3.23849	3.18709	5.21555	2.83759	0.0469341	Cdk18	1
chr1	152807682	152807796	CKO_combined_peak_2141	1.77341	1.24101	1.511	4.06347	3.69164	2.63256	2.2954	0.0331582	Ncf2	1
chr1	164151647	164151845	CKO_combined_peak_2386	0.769436	1.20461	1.74389	2.52976	2.32578	3.22502	2.1734	0.0206724	F5	1
chr1	171437356	171437605	CKO_combined_peak_2547	3.45647	4.72021	3.59098	7.33596	10.0434	8.17487	2.17156	0.0149823	F11r	1
chr1	171915791	171916357	CKO_combined_peak_2586	3.78748	3.89675	2.14833	6.04163	6.33015	7.37572	2.00838	0.0113841	Slamf6	1
chr1	191183163	191183711	CKO_combined_peak_2965	3.94746	4.364	3.14332	7.55862	8.65442	10.7714	2.35574	0.0207968	Atf3	1
chr1	191183840	191183975	CKO_combined_peak_2966	2.21958	2.3512	3.21889	4.52605	6.02495	5.10456	2.00978	0.0104139	Atf3	1
chr10	13090422	13091000	CKO_combined_peak_3223	2.10613	2.83364	2.60088	5.67158	4.61509	5.05962	2.03514	0.00334156	Plagl1	1
chr10	13090422	13091000	CKO_combined_peak_3223	2.10613	2.83364	2.60088	5.67158	4.61509	5.05962	2.03514	0.00334156	Hymai	1
chr10	51480369	51480744	CKO_combined_peak_3899	0.720105	1.55018	1.31122	3.04656	2.5553	2.45526	2.24965	0.0101564	Lilr4b	1
chr10	51490788	51491082	CKO_combined_peak_3900	1.53739	0.530562	0.745688	3.88591	4.00807	2.63519	3.74219	0.0113388	Lilrb4a	1
chr10	62231093	62231513	CKO_combined_peak_4099	2.3105	0.814042	1.76542	3.73512	5.83289	5.01352	2.98193	0.0155957	Tspan15	1
chr10	79614116	79614264	CKO_combined_peak_4457	2.76128	0.90689	1.8622	3.81165	5.58869	4.16577	2.45302	0.0246245	C2cd4c	1
chr10	108331636	108332454	CKO_combined_peak_5148	3.48835	3.43466	2.88685	6.11642	8.50875	6.76145	2.18011	0.0260294	Pawr	1
chr10	128194082	128194756	CKO_combined_peak_5548	4.83354	4.46718	2.67651	7.83641	10.0961	7.47038	2.12093	0.0145723	Gls2	1
chr11	9048424	9048612	CKO_combined_peak_5799	2.11232	1.55329	1.41601	4.38384	5.04534	4.53742	2.74845	0.000543262	Gm11992	1
chr11	17008581	17008843	CKO_combined_peak_5864	1.9787	1.38111	1.74824	3.91037	6.11933	4.79041	2.90132	0.0300554	Plek	1
chr11	118342479	118342618	CKO_combined_peak_8238	2.07259	2.62933	2.85024	4.4827	5.3683	5.8788	2.08282	0.00871128	BC100451	1
chr12	76533475	76533655	CKO_combined_peak_9513	1.70479	0.881699	2.93615	5.6444	5.44044	5.48212	2.99983	0.0242707	Mir5135	1
chr12	76533475	76533655	CKO_combined_peak_9513	1.70479	0.881699	2.93615	5.6444	5.44044	5.48212	2.99983	0.0242707	Plekhg3	1
chr12	85599101	85599398	CKO_combined_peak_9737	3.55181	1.96646	2.05102	3.95431	5.6925	6.38963	2.11862	0.03883	Jdp2	1
chr12	103531915	103532669	CKO_combined_peak_10034	5.16051	4.8977	4.4808	9.5171	10.84	9.18814	2.03214	0.00468244	Ppp4r4	1
chr12	119237917	119238536	CKO_combined_peak_10417	3.01993	2.74118	2.29832	4.71973	6.01827	6.65065	2.15755	0.0213486	Itgb8	1
chr12	119238712	119238915	CKO_combined_peak_10418	1.73572	2.82789	4.79426	9.3098	8.02942	10.0233	2.92401	0.00764926	Itgb8	1
chr13	52583267	52583425	CKO_combined_peak_11313	0.987081	1.23406	1.26861	2.11796	3.22704	3.50468	2.53591	0.0466858	Syk	1
chr13	76384456	76384819	CKO_combined_peak_11987	1.25709	1.27414	0.623357	1.97291	2.72226	2.6263	2.3209	0.0122591	Mctp1	1
chr13	98353838	98353986	CKO_combined_peak_12271	1.44406	1.81378	0.846455	3.09157	2.79981	3.1629	2.20605	0.0173407	Foxd1	1
chr13	100201824	100202199	CKO_combined_peak_12312	1.73095	1.65901	1.1588	3.68505	3.75741	4.33423	2.58899	0.000984304	Naip2	1
chr14	19750916	19751421	CKO_combined_peak_13132	1.19099	1.19243	2.09309	4.22211	3.73249	3.54954	2.56989	0.00462246	Nid2	1
chr14	63606252	63606559	CKO_combined_peak_14091	2.239	1.00437	2.20099	3.93196	4.1336	3.66321	2.1543	0.0257865	Xkr6	1
chr14	73049017	73049258	CKO_combined_peak_14272	2.36083	2.21643	2.46263	7.45861	5.60144	4.75101	2.53002	0.0451717	Cysltr2	1
chr14	103033277	103033997	CKO_combined_peak_14559	2.0598	3.15271	3.46139	6.20687	7.7796	4.96562	2.18496	0.0332859	4933432I03Rik	1
chr14	121035039	121035787	CKO_combined_peak_14743	3.16034	3.04439	3.55896	7.22737	7.63986	7.11728	2.25166	5.26764e-05	Farp1	1
chr15	79516393	79516681	CKO_combined_peak_15983	1.52679	1.89251	1.42185	4.88211	4.87841	3.97567	2.83738	0.0036491	Kdelr3	1
chr15	84167662	84167926	CKO_combined_peak_16152	1.99653	4.04666	2.08793	5.73232	6.0883	6.22762	2.21965	0.0334712	Pnpla3	1
chr15	84167662	84167926	CKO_combined_peak_16152	1.99653	4.04666	2.08793	5.73232	6.0883	6.22762	2.21965	0.0334712	Mir6392	1
chr15	91573185	91573471	CKO_combined_peak_16281	1.48951	0.767369	1.70283	2.29541	3.90512	3.41892	2.42933	0.0374235	Slc2a13	1
chr15	100188743	100189221	CKO_combined_peak_16512	2.45914	2.62771	4.03444	5.62888	7.98993	6.74938	2.23304	0.0138191	Mir3473a	1
chr16	14705782	14705932	CKO_combined_peak_16890	1.40555	2.44256	3.3198	5.27652	5.33073	4.61042	2.12303	0.0263198	Snai2	1
chr16	35981624	35981835	CKO_combined_peak_17359	23.8818	21.8814	21.593	58.6739	53.8294	47.9882	2.38273	0.0072507	Kpna1	1
chr16	97462875	97463169	CKO_combined_peak_18309	2.92496	3.22964	4.78039	7.72349	7.3472	7.09282	2.02684	0.0156808	Mx1	1
chr17	35424667	35424807	CKO_combined_peak_19264	2.65089	2.27371	0.469783	7.94727	6.29536	5.02711	3.57219	0.0142709	H2-Q8	1
chr17	35424667	35424807	CKO_combined_peak_19264	2.65089	2.27371	0.469783	7.94727	6.29536	5.02711	3.57219	0.0142709	H2-Q6	1
chr18	12643079	12644367	CKO_combined_peak_20445	3.419	3.68037	3.40848	7.21903	7.41208	7.05097	2.06342	1.35711e-05	Ttc39c	1
chr18	44827813	44827974	CKO_combined_peak_20898	1.78041	1.66169	1.01154	4.67772	2.70947	3.63186	2.47417	0.0454559	Ythdc2	1
chr18	59175191	59175316	CKO_combined_peak_21053	2.48956	0.83434	1.16506	2.6771	4.10488	4.59302	2.53399	0.0408495	Chsy3	1
chr18	60502468	60502570	CKO_combined_peak_21068	3.24206	1.81378	3.91486	5.25201	9.01362	7.48361	2.42448	0.0393532	Smim3	1
chr18	60925547	60925663	CKO_combined_peak_21090	2.29681	1.35252	1.05296	4.94889	2.94426	4.87204	2.71468	0.0344562	Camk2a	1
chr18	61707113	61707884	CKO_combined_peak_21112	4.22074	4.09336	3.06791	7.81717	9.49877	7.60519	2.18952	0.00563711	Pcyox1l	1
chr18	75819646	75819786	CKO_combined_peak_21401	1.18619	1.42511	1.42053	3.26823	2.92512	2.53977	2.16604	0.0100388	Zbtb7c	1
chr19	4615620	4615897	CKO_combined_peak_21707	2.61704	5.25473	2.2839	6.93042	6.8281	7.68711	2.11169	0.0478628	Lrfn4	1
chr19	10018096	10018203	CKO_combined_peak_21935	2.26057	1.85616	1.54399	4.48867	4.81055	6.10498	2.72124	0.0123103	Rab3il1	1
chr19	11491912	11492095	CKO_combined_peak_21997	2.99465	2.83961	4.07745	10.7039	8.96445	9.29606	2.92224	0.00099539	Gm8369	1
chr19	24225031	24225286	CKO_combined_peak_22177	2.29917	3.0123	1.76245	5.63929	7.22359	4.63728	2.4739	0.0273801	Tjp2	1
chr19	41206954	41207079	CKO_combined_peak_22493	3.06719	2.04595	2.65584	6.89453	4.8883	5.77389	2.25985	0.0156234	Tll2	1
chr2	25318969	25319327	CKO_combined_peak_23362	1.57314	1.86445	1.52439	3.63577	3.85219	3.89993	2.29503	0.000137775	Grin1	1
chr2	30474169	30474329	CKO_combined_peak_23535	2.96935	2.26156	3.17593	8.71232	6.09014	5.50987	2.41617	0.0476461	Ier5l	1
chr2	45024015	45024125	CKO_combined_peak_23855	0.393835	0.577112	1.45917	2.90653	2.20724	3.15088	3.40093	0.0115237	Mir5129	1
chr2	61578411	61578871	CKO_combined_peak_24069	4.13128	5.1476	4.09528	11.289	11.0842	10.3234	2.44476	0.000166488	Tank	1
chr2	109917392	109917954	CKO_combined_peak_24742	4.68678	6.19655	3.32415	8.09598	10.1554	10.7063	2.0382	0.0128916	Lgr4	1
chr2	131127273	131127431	CKO_combined_peak_25168	1.79594	1.0963	1.8831	2.85543	3.99026	2.9524	2.05181	0.0238189	Hspa12b	1
chr2	137116706	137117250	CKO_combined_peak_25261	3.71899	2.58064	3.55504	5.62118	7.20653	7.37568	2.05013	0.0100743	Jag1	1
chr2	137117496	137117615	CKO_combined_peak_25262	3.70724	2.85785	2.9016	5.70179	6.0257	7.559	2.0373	0.0156703	Jag1	1
chr2	165055525	165055738	CKO_combined_peak_25791	2.28135	2.1842	1.20938	3.76924	4.86353	5.48276	2.48735	0.0130576	Cd40	1
chr2	172393547	172394088	CKO_combined_peak_25973	3.95849	2.90172	3.91775	6.86452	8.66916	11.2183	2.4821	0.0436934	Cass4	1
chr2	181459431	181459607	CKO_combined_peak_26296	4.27475	3.89551	3.71022	7.81129	9.5509	8.22936	2.15408	0.00802605	Zbtb46	1
chr3	37232654	37233098	CKO_combined_peak_26710	2.24415	2.07931	1.78461	4.07088	3.82423	4.49639	2.02871	0.00157784	Il21	1
chr3	67373876	67374375	CKO_combined_peak_27091	4.75036	5.30504	3.20564	7.88794	9.58535	9.21262	2.01235	0.0059079	Mlf1	1
chr3	85887185	85888017	CKO_combined_peak_27309	3.11636	4.00144	4.87381	10.8409	9.45408	10.5371	2.57114	0.000795898	Glt28d2	1
chr3	85888370	85888812	CKO_combined_peak_27310	3.76698	2.12976	3.18149	5.57457	7.15938	6.44299	2.11241	0.00712524	Glt28d2	1
chr3	107760185	107760674	CKO_combined_peak_27988	2.90732	4.51406	3.27279	7.08886	7.76716	6.68261	2.01405	0.00551839	Csf1	1
chr3	107895773	107895893	CKO_combined_peak_27995	0.824318	2.3957	1.45502	2.55774	4.13428	4.2679	2.34435	0.0444198	Gstm5	1
chr3	146220765	146221123	CKO_combined_peak_28577	1.27061	2.64721	1.19195	3.6576	4.32693	4.14823	2.37442	0.0248113	Lpar3	1
chr4	128882984	128883154	CKO_combined_peak_30551	2.10663	1.89914	0.994835	3.11777	3.50388	4.91232	2.30651	0.0361815	Trim62	1
chr4	129558338	129560921	CKO_combined_peak_30587	4.02247	4.40104	3.53504	34.4784	44.8229	36.6931	9.6997	0.00781798	Mir8119	1
chr4	138303841	138304013	CKO_combined_peak_30940	2.1493	2.00887	2.48093	3.94897	4.14071	5.84616	2.09906	0.0499288	Ddost	1
chr4	145315129	145315365	CKO_combined_peak_31096	3.42353	3.19333	4.17696	7.73103	10.5177	7.88569	2.42124	0.021279	Tnfrsf8	1
chr4	156013663	156014036	CKO_combined_peak_31824	4.00892	4.79461	3.32081	7.62675	7.54209	9.63759	2.046	0.0102307	Tnfrsf4	1
chr5	66193277	66193882	CKO_combined_peak_32785	2.47997	0.96685	1.9969	5.45252	4.47602	5.05758	2.75292	0.00643526	1700126H18Rik	1
chr5	75574784	75574971	CKO_combined_peak_32917	1.33595	1.37731	0.971387	2.91792	4.63953	3.84647	3.09498	0.0289527	Kit	1
chr5	91139068	91139582	CKO_combined_peak_33064	1.76153	2.05374	1.5172	3.45013	4.89687	3.99511	2.31452	0.020815	Areg	1
chr5	137030117	137030368	CKO_combined_peak_34085	4.41561	4.78376	4.73527	9.83072	9.11534	9.36713	2.03186	0.000214929	Vgf	1
chr5	148741716	148741816	CKO_combined_peak_34424	3.52351	1.30592	1.6599	5.64124	7.42957	6.67097	3.04219	0.00831759	2210417A02Rik	1
chr6	51271005	51271367	CKO_combined_peak_35216	1.62158	2.54531	1.86659	4.11178	6.49022	6.68638	2.86541	0.0347033	Mir148a	1
chr6	85513438	85513857	CKO_combined_peak_35734	1.71805	1.74668	1.24827	4.12047	3.41306	4.58561	2.57143	0.00843069	Egr4	1
chr6	115594542	115594780	CKO_combined_peak_36235	1.68069	2.92644	2.75685	5.20027	4.57029	6.41453	2.19787	0.0143587	Mkrn2os	1
chr6	115677744	115677937	CKO_combined_peak_36239	1.58996	3.88131	1.55783	6.93182	7.88774	7.11575	3.12064	0.0140256	Raf1	1
chr6	128992863	128993093	CKO_combined_peak_36592	3.06706	3.03612	2.54296	6.06074	5.01428	7.01349	2.09209	0.0245003	BC064078	1
chr7	18925219	18925440	CKO_combined_peak_37587	2.48954	2.91765	2.2816	4.57475	4.95114	6.83784	2.12826	0.0459094	Nova2	1
chr7	19179240	19179396	CKO_combined_peak_37609	4.09151	2.65091	3.2925	5.62012	8.17622	7.0574	2.07812	0.0216364	Eml2	1
chr7	35118884	35119358	CKO_combined_peak_38041	3.95746	5.33421	5.13062	9.16134	11.1188	11.2865	2.18874	0.00389525	Cebpa	1
chr7	39449254	39449578	CKO_combined_peak_38187	1.48418	2.08809	1.54661	3.23227	3.77683	3.46849	2.04685	0.00227144	Zfp939	1
chr7	99267275	99267465	CKO_combined_peak_39230	2.52711	1.59899	2.36952	4.69294	4.51516	5.62281	2.28322	0.00379376	Gm26705	1
chr7	99267275	99267465	CKO_combined_peak_39230	2.52711	1.59899	2.36952	4.69294	4.51516	5.62281	2.28322	0.00379376	Map6	1
chr7	107594124	107594635	CKO_combined_peak_39415	2.73694	1.91494	2.0915	4.23093	6.02952	5.17242	2.2886	0.0167512	Ppfibp2	1
chr7	107594896	107595333	CKO_combined_peak_39416	3.52094	3.01744	4.99525	6.435	9.43776	8.78412	2.13782	0.0213322	Ppfibp2	1
chr7	126949873	126950087	CKO_combined_peak_39786	3.85983	3.69113	2.6782	7.67921	7.34819	6.22693	2.07782	0.00337448	Asphd1	1
chr7	126949873	126950087	CKO_combined_peak_39786	3.85983	3.69113	2.6782	7.67921	7.34819	6.22693	2.07782	0.00337448	Sez6l2	1
chr8	10006476	10006696	CKO_combined_peak_40249	1.75257	1.1872	2.38451	3.26823	3.50215	4.96727	2.20455	0.0353689	Tnfsf13b	1
chr8	25977067	25977211	CKO_combined_peak_40644	2.30147	1.71931	1.09834	4.1889	4.28828	3.01856	2.24565	0.0173813	Hgsnat	1
chr8	40634542	40634978	CKO_combined_peak_40826	1.94087	2.937	1.26784	4.38675	5.82117	6.23238	2.67509	0.0102436	Mtmr7	1
chr8	70538177	70538306	CKO_combined_peak_41142	3.95158	2.4465	2.76165	8.34406	7.96147	6.46728	2.48619	0.00404298	Ell	1
chr8	76901969	76902443	CKO_combined_peak_41311	3.85693	5.90053	4.11473	10.5763	14.8205	12.0986	2.70292	0.0110671	Gm10649	1
chr8	76901969	76902443	CKO_combined_peak_41311	3.85693	5.90053	4.11473	10.5763	14.8205	12.0986	2.70292	0.0110671	Nr3c2	1
chr8	93810186	93810504	CKO_combined_peak_41602	1.93904	2.54956	1.01934	5.10298	5.72124	3.72883	2.64219	0.0173728	Gnao1	1
chr8	107254953	107255301	CKO_combined_peak_41828	2.19099	2.54086	1.65819	4.38132	5.47919	4.45256	2.2399	0.00511211	Mir5098	1
chr9	5308557	5309530	CKO_combined_peak_42382	3.19979	3.71891	2.61447	9.13407	9.38247	8.39493	2.82293	0.000190833	Casp4	1
chr9	21609933	21610176	CKO_combined_peak_42616	3.13474	3.40737	3.56687	7.37383	8.85591	8.68548	2.46466	0.00592613	Gm7904	1
chr9	27299019	27299446	CKO_combined_peak_42702	1.79916	2.38298	2.72115	5.13146	6.40065	7.28049	2.72516	0.0130409	Igsf9b	1
chr9	44526303	44526872	CKO_combined_peak_42951	2.90335	4.69862	3.07409	10.0954	8.53557	8.15379	2.50886	0.00288494	Cxcr5	1
chr9	47530039	47530416	CKO_combined_peak_43034	2.58169	2.8602	2.53376	6.73546	5.03625	7.04334	2.35906	0.0259959	Cadm1	1
chr9	59036404	59036504	CKO_combined_peak_43258	0.47654	0.798063	2.19232	2.33039	3.70669	4.42013	3.01628	0.0461273	Neo1	1
chr9	65890150	65890353	CKO_combined_peak_43424	2.91658	4.7891	2.37591	7.46184	8.42412	6.01799	2.17267	0.0176771	2810417H13Rik	1
chr9	70040065	70040322	CKO_combined_peak_43502	1.08445	2.37486	1.50806	2.67883	3.91749	3.93164	2.11942	0.0304626	Gcnt3	1
chr9	71215593	71215793	CKO_combined_peak_43522	0.675099	0.603082	0.653781	2.30197	3.54887	3.00928	4.58607	0.0232524	Gm3458	1
chr9	71215593	71215793	CKO_combined_peak_43522	0.675099	0.603082	0.653781	2.30197	3.54887	3.00928	4.58607	0.0232524	Aldh1a2	1
chr9	88858655	88859358	CKO_combined_peak_43794	2.7618	2.45622	3.37914	6.80569	7.74324	7.91393	2.61282	0.000602952	9330159M07Rik	1
chr9	89208939	89209252	CKO_combined_peak_43800	4.28836	3.22482	4.66031	11.3927	9.72478	9.64557	2.52705	0.00133285	Mthfs	1
chr9	92274286	92274770	CKO_combined_peak_43844	2.36003	3.81494	3.04777	6.5206	5.54151	7.7205	2.14498	0.0133844	Plscr2	1
chr9	95749751	95750494	CKO_combined_peak_43891	3.10969	2.88423	2.15396	6.72809	7.87972	9.69955	2.98327	0.0168927	Trpc1	1
chr9	99436490	99436726	CKO_combined_peak_43970	1.21766	1.44488	2.35555	2.93225	3.46362	4.74109	2.21936	0.0413143	Mras	1
chr9	102717254	102717908	CKO_combined_peak_44016	2.45756	1.99405	2.30582	4.76481	4.61585	4.948	2.12043	0.000221125	Amotl2	1
chr9	104339116	104339297	CKO_combined_peak_44045	2.7884	3.66765	3.03672	6.78689	7.80704	7.80378	2.35945	0.000756152	Acpp	1
chr9	119401903	119402147	CKO_combined_peak_44401	2.96802	1.70228	2.3425	3.94552	5.17767	5.04354	2.02012	0.0112679	Acvr2b	1
chrX	56346302	56346461	CKO_combined_peak_45121	2.00261	2.16171	1.3148	4.178	4.88647	5.54965	2.66724	0.00491369	Zfp449	1
chrX	93286363	93286524	CKO_combined_peak_45423	3.07648	2.23061	5.60239	7.7403	6.48965	9.70522	2.19398	0.0348583	Arx	1

## Sheet: CKO_2FC_genebody
chr	Sta	End	peak	control1	control2	control3	cko1	cko2	cko3	FC	pvalue	gene	Genebody
chr1	10325709	10325994	CKO_combined_peak_66	2.60945	1.25692	1.51375	3.3131	3.96993	3.89447	2.07756	0.0261172	Cpa6	1
chr1	15544029	15544558	CKO_combined_peak_110	1.86991	1.31319	1.35725	4.55167	5.7035	5.80424	3.53704	0.0043278	Kcnb2	1
chr1	17097833	17098073	CKO_combined_peak_133	0.773175	1.85157	1.45502	2.78273	4.04661	4.34945	2.74006	0.0196226	Jph1	1
chr1	21064290	21064463	CKO_combined_peak_161	0.747072	1.44683	2.01853	3.60992	3.47119	5.73694	3.04291	0.0407056	Tram2	1
chr1	21961849	21961960	CKO_combined_peak_176	2.63444	4.11778	2.90617	6.8296	6.06627	6.58295	2.01678	0.00825196	Kcnq5	1
chr1	23763532	23763750	CKO_combined_peak_189	1.88788	0.87361	1.14213	2.64639	3.04424	3.59129	2.37777	0.0120946	B3gat2	1
chr1	34028861	34029043	CKO_combined_peak_270	2.55488	1.65433	1.91011	4.50104	6.91925	5.77587	2.81014	0.0226089	Dst	1
chr1	40084640	40084840	CKO_combined_peak_433	1.80508	0.816201	2.66211	5.54178	6.39364	5.13779	3.23149	0.00541143	Gm16894	1
chr1	40084640	40084840	CKO_combined_peak_433	1.80508	0.816201	2.66211	5.54178	6.39364	5.13779	3.23149	0.00541143	Il1r2	1
chr1	40085876	40086147	CKO_combined_peak_434	3.91389	4.58131	2.20446	8.29509	9.16534	6.145	2.20619	0.0216919	Il1r2	1
chr1	40271060	40271502	CKO_combined_peak_439	3.61342	2.9792	2.76343	6.44901	6.53683	7.42089	2.18113	0.000932155	Il1r1	1
chr1	40284093	40284254	CKO_combined_peak_440	1.23777	1.62226	0.714888	2.2153	2.51845	2.67451	2.07229	0.0230549	Il1r1	1
chr1	40470038	40470147	CKO_combined_peak_448	3.23258	4.58438	2.6147	6.88973	8.19716	5.82088	2.00426	0.0187845	Il18r1	1
chr1	52040191	52040360	CKO_combined_peak_580	1.66195	1.04641	2.44621	3.39687	4.17591	3.55162	2.15816	0.0207085	Stat4	1
chr1	52040527	52040642	CKO_combined_peak_581	2.51769	2.5945	2.08339	5.73948	5.62303	5.12715	2.29164	0.000267541	Stat4	1
chr1	52056154	52056274	CKO_combined_peak_582	1.90135	1.69286	0.600278	3.13797	5.30106	3.5883	2.86741	0.0370811	Stat4	1
chr1	59163049	59163579	CKO_combined_peak_738	1.58029	1.96607	2.1938	5.1557	4.47265	4.72387	2.50032	0.000457532	Mpp4	1
chr1	59163049	59163579	CKO_combined_peak_738	1.58029	1.96607	2.1938	5.1557	4.47265	4.72387	2.50032	0.000457532	Als2	1
chr1	60016931	60017266	CKO_combined_peak_758	3.54119	3.84684	2.76261	6.85671	5.68216	8.37918	2.06076	0.0301671	Ica1l	1
chr1	60910917	60911098	CKO_combined_peak_802	4.5117	5.74699	5.30345	11.9173	10.1545	10.9172	2.11982	0.00121131	Ctla4	1
chr1	60913347	60913686	CKO_combined_peak_803	5.79755	5.61791	4.60545	13.4279	15.315	16.7459	2.83934	0.00441141	Ctla4	1
chr1	69544282	69544523	CKO_combined_peak_904	5.64443	6.16009	6.7641	12.774	16.2737	16.9162	2.47535	0.014863	Ikzf2	1
chr1	72870321	72870598	CKO_combined_peak_939	1.21468	2.18702	1.45005	2.93428	4.49071	3.91863	2.33805	0.0218793	Igfbp5	1
chr1	78454353	78454928	CKO_combined_peak_1014	1.60354	2.10241	2.44968	5.27241	4.41256	5.47322	2.46249	0.00239343	Farsb	1
chr1	91942625	91942774	CKO_combined_peak_1366	2.00133	1.12601	0.751442	4.46317	5.76302	4.25276	3.73286	0.00494104	Hdac4	1
chr1	92119185	92119525	CKO_combined_peak_1373	2.4634	4.73451	2.62526	7.01081	7.28389	9.77427	2.45022	0.015228	Hdac4	1
chr1	93071473	93071650	CKO_combined_peak_1398	1.33392	1.21431	1.68538	3.52432	2.99037	2.50646	2.13084	0.0179811	Kif1a	1
chr1	93401701	93401951	CKO_combined_peak_1404	1.90327	2.62636	1.06797	3.95598	3.38296	4.67783	2.14677	0.0229684	Ano7	1
chr1	106321480	106321923	CKO_combined_peak_1520	1.86294	2.4484	2.48854	4.53555	4.6641	4.96861	2.0836	0.00114597	Phlpp1	1
chr1	128399081	128399515	CKO_combined_peak_1705	2.53709	2.08125	1.29714	5.39248	7.67923	5.9924	3.22275	0.0105567	Dars	1
chr1	131022557	131022970	CKO_combined_peak_1754	1.97903	2.98637	2.33185	6.81067	5.24981	7.46212	2.67534	0.0133958	Il10	1
chr1	138542554	138542859	CKO_combined_peak_1969	1.85361	2.22411	1.00631	3.8436	5.43439	6.4092	3.08558	0.0257299	Nek7	1
chr1	151802846	151803076	CKO_combined_peak_2118	1.16153	0.59145	1.3685	3.15084	2.89948	3.28336	2.99015	0.00462837	Edem3	1
chr1	153101650	153101755	CKO_combined_peak_2146	2.33801	2.50475	1.64051	4.6689	5.66525	3.7281	2.16901	0.0291872	Nmnat2	1
chr1	153304177	153304378	CKO_combined_peak_2152	2.15173	1.47088	1.44519	6.13632	5.50016	5.14469	3.31133	0.000590789	Lamc1	1
chr1	155201337	155201652	CKO_combined_peak_2218	3.61703	2.89917	2.61488	10.3212	7.93135	11.4846	3.2567	0.0164898	Stx6	1
chr1	155384049	155384318	CKO_combined_peak_2223	1.52727	1.2002	1.63289	3.32264	3.02969	2.64059	2.06243	0.00463723	Xpr1	1
chr1	159674061	159674505	CKO_combined_peak_2279	2.10105	1.41753	3.13718	5.37184	5.49755	4.41741	2.29678	0.0121024	Tnr	1
chr1	160786574	160786682	CKO_combined_peak_2305	2.24632	2.67029	2.07343	4.47342	4.82595	5.95029	2.18163	0.0150495	Rabgap1l	1
chr1	163910104	163910308	CKO_combined_peak_2378	1.54316	1.02248	1.67341	2.77925	3.37217	2.84633	2.12259	0.00443005	Kifap3	1
chr1	164151647	164151845	CKO_combined_peak_2386	0.769436	1.20461	1.74389	2.52976	2.32578	3.22502	2.1734	0.0206724	Gm16548	1
chr1	164151647	164151845	CKO_combined_peak_2386	0.769436	1.20461	1.74389	2.52976	2.32578	3.22502	2.1734	0.0206724	F5	1
chr1	164395111	164395278	CKO_combined_peak_2396	1.10683	0.939473	1.21431	3.38225	3.49413	4.01901	3.34152	0.00221342	Nme7	1
chr1	167242127	167242642	CKO_combined_peak_2469	3.12787	2.34911	2.32915	7.05932	7.27761	7.91611	2.85071	0.00019696	Uck2	1
chr1	170152679	170152779	CKO_combined_peak_2489	1.36464	1.44196	2.27062	4.38369	4.13563	3.01743	2.27226	0.0173072	Uap1	1
chr1	171437356	171437605	CKO_combined_peak_2547	3.45647	4.72021	3.59098	7.33596	10.0434	8.17487	2.17156	0.0149823	F11r	1
chr1	179025537	179025735	CKO_combined_peak_2738	1.56805	0.961854	0.434984	2.58717	3.01247	2.23239	2.64159	0.0191614	Smyd3	1
chr1	179560955	179561312	CKO_combined_peak_2748	1.34294	2.6089	2.20855	3.43898	4.60202	4.76521	2.0788	0.017164	Cnst	1
chr1	182504350	182504456	CKO_combined_peak_2850	3.32407	1.88223	2.73302	5.21469	8.49024	7.37047	2.65456	0.0299572	Capn2	1
chr1	187228881	187229022	CKO_combined_peak_2927	2.23266	1.8974	3.31514	5.29588	5.53323	6.20606	2.28807	0.00553127	Gpatch2	1
chr1	190881546	190881676	CKO_combined_peak_2953	1.98836	2.02306	3.74622	5.74946	5.61545	4.27835	2.0165	0.0261863	Rps6kc1	1
chr1	191183163	191183711	CKO_combined_peak_2965	3.94746	4.364	3.14332	7.55862	8.65442	10.7714	2.35574	0.0207968	Atf3	1
chr10	13090422	13091000	CKO_combined_peak_3223	2.10613	2.83364	2.60088	5.67158	4.61509	5.05962	2.03514	0.00334156	Plagl1	1
chr10	13090422	13091000	CKO_combined_peak_3223	2.10613	2.83364	2.60088	5.67158	4.61509	5.05962	2.03514	0.00334156	Hymai	1
chr10	13438513	13438747	CKO_combined_peak_3228	2.24941	2.17421	2.13477	5.07358	3.55894	4.61084	2.0193	0.0374872	Phactr2	1
chr10	20077289	20077513	CKO_combined_peak_3383	1.05726	3.70449	0.856375	5.22396	7.88366	5.54482	3.32005	0.025327	Map3k5	1
chr10	20104621	20104810	CKO_combined_peak_3384	1.06585	1.7658	0.704261	4.12006	3.53704	2.73135	2.93798	0.0125609	Map3k5	1
chr10	21301788	21301902	CKO_combined_peak_3426	1.71007	1.71832	2.88463	4.46234	5.76464	5.0219	2.41547	0.00538498	Hbs1l	1
chr10	21946773	21947200	CKO_combined_peak_3441	1.73829	1.77343	1.73647	5.61732	5.71453	4.36982	2.99183	0.015033	Sgk1	1
chr10	25200749	25200965	CKO_combined_peak_3539	1.64463	2.68708	1.23608	4.22343	4.0541	5.43304	2.46248	0.0114085	Akap7	1
chr10	26996146	26996493	CKO_combined_peak_3576	1.63549	2.1274	1.19589	3.30058	3.68043	3.86139	2.18651	0.0061941	Lama2	1
chr10	39434906	39435351	CKO_combined_peak_3697	3.04876	3.55827	2.24159	7.83608	7.58216	6.57182	2.48514	0.00129245	Fyn	1
chr10	39764464	39764596	CKO_combined_peak_3710	0.470414	1.75882	0.723657	2.31446	1.96199	2.90375	2.43158	0.0490585	Rev3l	1
chr10	40713025	40713377	CKO_combined_peak_3754	2.05328	0.955842	2.21101	3.32232	4.27423	3.18795	2.06594	0.0245709	Mettl24	1
chr10	41545310	41545507	CKO_combined_peak_3768	1.29746	1.95189	1.78057	4.60192	3.75492	3.52703	2.36264	0.0072311	Ccdc162	1
chr10	41572137	41572373	CKO_combined_peak_3770	1.5542	1.85221	0.408074	3.24234	3.20299	3.66639	2.65087	0.0308774	Ccdc162	1
chr10	41572137	41572373	CKO_combined_peak_3770	1.5542	1.85221	0.408074	3.24234	3.20299	3.66639	2.65087	0.0308774	5730435O14Rik	1
chr10	42942008	42942108	CKO_combined_peak_3804	1.70399	1.94075	0.986544	3.50979	5.11491	4.40382	2.81316	0.0110453	Scml4	1
chr10	44360424	44360553	CKO_combined_peak_3840	1.65675	1.30761	0.958988	2.89151	2.30249	3.42646	2.19722	0.0213152	Atg5	1
chr10	51480369	51480744	CKO_combined_peak_3899	0.720105	1.55018	1.31122	3.04656	2.5553	2.45526	2.24965	0.0101564	Lilr4b	1
chr10	51490788	51491082	CKO_combined_peak_3900	1.53739	0.530562	0.745688	3.88591	4.00807	2.63519	3.74219	0.0113388	Lilrb4a	1
chr10	54026738	54027240	CKO_combined_peak_3929	2.0424	3.01334	2.18359	5.48007	5.72329	7.30721	2.55695	0.00986563	Man1a	1
chr10	58351505	58351972	CKO_combined_peak_3987	3.63026	4.78303	2.84687	6.73667	9.39298	7.28382	2.07932	0.0186076	Lims1	1
chr10	59430895	59431250	CKO_combined_peak_4015	1.04745	2.19698	2.24967	4.15283	5.89323	5.37556	2.80694	0.00835463	Oit3	1
chr10	60746482	60746718	CKO_combined_peak_4065	1.66434	1.87527	0.769701	4.40741	3.54592	2.49494	2.42458	0.0444981	Slc29a3	1
chr10	62231093	62231513	CKO_combined_peak_4099	2.3105	0.814042	1.76542	3.73512	5.83289	5.01352	2.98193	0.0155957	Tspan15	1
chr10	62277573	62277804	CKO_combined_peak_4103	2.05044	1.4683	1.45409	3.83846	4.26033	3.30092	2.2924	0.00458721	Hk1	1
chr10	69213025	69213220	CKO_combined_peak_4256	3.98043	1.93005	2.34892	6.01179	5.7275	5.81321	2.12515	0.036379	Rhobtb1	1
chr10	77864385	77864790	CKO_combined_peak_4404	2.75442	3.47082	2.74524	5.54353	6.36466	6.40336	2.04131	0.0011985	Tspear	1
chr10	81407635	81407827	CKO_combined_peak_4617	3.5199	2.78208	2.07569	6.83101	9.21024	6.78752	2.72495	0.0127387	Nfic	1
chr10	83604098	83604226	CKO_combined_peak_4691	1.6697	1.13361	2.42232	3.20828	3.41433	4.29423	2.0891	0.0197416	Appl2	1
chr10	87552840	87552944	CKO_combined_peak_4755	3.54073	2.56371	2.61995	5.26032	7.09713	5.97527	2.10132	0.01159	Pah	1
chr10	88405611	88406157	CKO_combined_peak_4766	2.29437	2.75223	2.78773	12.2435	7.9524	8.88561	3.71206	0.0306494	Gnptab	1
chr10	88421160	88421292	CKO_combined_peak_4768	1.93636	2.99549	2.98953	5.46858	4.9295	6.77131	2.16747	0.0132037	Gnptab	1
chr10	88584328	88585117	CKO_combined_peak_4772	4.13452	3.64825	3.97043	8.26647	6.99873	8.64412	2.03428	0.0101343	Mybpc1	1
chr10	89590048	89590168	CKO_combined_peak_4782	1.07101	0.453445	1.83998	3.10245	2.1447	2.48734	2.2989	0.0470348	Slc17a8	1
chr10	89678068	89678500	CKO_combined_peak_4784	2.14269	1.40232	1.83056	3.7432	4.8934	4.46272	2.43682	0.00506384	Scyl2	1
chr10	91060878	91060990	CKO_combined_peak_4799	1.44406	1.37653	1.28631	3.01956	2.71701	3.01452	2.13083	0.00110575	Apaf1	1
chr10	91154053	91154469	CKO_combined_peak_4805	2.91416	3.14142	2.39597	7.1612	7.35977	7.869	2.64921	0.00010993	Tmpo	1
chr10	94848477	94848696	CKO_combined_peak_4897	2.06389	1.15535	1.53019	3.33182	4.48638	5.47405	2.7987	0.0296238	Plxnc1	1
chr10	94942931	94943060	CKO_combined_peak_4900	4.42174	3.55726	3.04692	7.55647	9.95025	8.8443	2.38992	0.00631912	Plxnc1	1
chr10	108331636	108332454	CKO_combined_peak_5148	3.48835	3.43466	2.88685	6.11642	8.50875	6.76145	2.18011	0.0260294	Pawr	1
chr10	108333134	108333382	CKO_combined_peak_5149	2.04382	2.34768	1.87535	3.60972	5.13658	4.88655	2.17539	0.0273329	Pawr	1
chr10	111234374	111234767	CKO_combined_peak_5180	3.66344	4.81137	4.87714	10.368	9.11877	11.3219	2.30743	0.00303538	Osbpl8	1
chr10	115396056	115396294	CKO_combined_peak_5225	1.55328	4.42776	4.34912	7.73771	6.27054	7.14096	2.04733	0.0451333	Zfc3h1	1
chr10	120375602	120375741	CKO_combined_peak_5374	2.35829	1.0961	1.52651	3.25085	4.54152	3.02154	2.17108	0.0344677	Hmga2	1
chr10	127111122	127111355	CKO_combined_peak_5484	3.03377	3.06708	3.05124	7.42806	9.33672	7.75971	2.67966	0.0129292	Os9	1
chr10	127586285	127586539	CKO_combined_peak_5516	1.78518	2.47431	1.6615	5.68667	4.20911	5.272	2.5617	0.00748075	Lrp1	1
chr10	128194082	128194756	CKO_combined_peak_5548	4.83354	4.46718	2.67651	7.83641	10.0961	7.47038	2.12093	0.0145723	Gls2	1
chr11	9048424	9048612	CKO_combined_peak_5799	2.11232	1.55329	1.41601	4.38384	5.04534	4.53742	2.74845	0.000543262	Sun3	1
chr11	9048424	9048612	CKO_combined_peak_5799	2.11232	1.55329	1.41601	4.38384	5.04534	4.53742	2.74845	0.000543262	Gm11992	1
chr11	17008581	17008843	CKO_combined_peak_5864	1.9787	1.38111	1.74824	3.91037	6.11933	4.79041	2.90132	0.0300554	Plek	1
chr11	21314365	21314674	CKO_combined_peak_5935	2.20582	1.90183	2.78221	5.43325	5.27761	6.41069	2.48504	0.00211714	Vps54	1
chr11	23754379	23754626	CKO_combined_peak_5985	2.99044	1.76972	1.72444	5.14023	6.10431	5.29264	2.55022	0.00388008	Rel	1
chr11	29560582	29560740	CKO_combined_peak_6025	1.4989	1.26276	2.32909	3.56142	4.48712	5.10992	2.58478	0.0105808	Clhc1	1
chr11	33226597	33226697	CKO_combined_peak_6099	0.794233	1.7503	0.728164	3.36059	2.0233	3.22947	2.63188	0.0325795	Ranbp17	1
chr11	34506362	34506774	CKO_combined_peak_6116	2.18712	3.07286	0.946408	4.36293	4.80878	5.58989	2.37845	0.024661	Dock2	1
chr11	46467046	46467302	CKO_combined_peak_6244	1.68098	0.566806	2.092	2.91965	2.95908	3.64436	2.19437	0.0435195	Mir6989	1
chr11	46467046	46467302	CKO_combined_peak_6244	1.68098	0.566806	2.092	2.91965	2.95908	3.64436	2.19437	0.0435195	Havcr2	1
chr11	49689870	49689971	CKO_combined_peak_6290	1.66568	1.17626	0.697698	3.39063	2.34783	2.7534	2.39908	0.0163284	Cnot6	1
chr11	49869890	49870035	CKO_combined_peak_6301	2.98772	2.6894	1.64694	6.14937	5.44199	4.21822	2.15858	0.0184492	Mapk9	1
chr11	50769505	50769765	CKO_combined_peak_6322	1.16636	1.6045	2.34892	3.68905	4.54465	3.98351	2.38628	0.00673633	Adamts2	1
chr11	51832619	51832734	CKO_combined_peak_6353	1.67009	1.95573	2.81189	5.36261	4.56739	4.03506	2.16926	0.00856283	Jade2	1
chr11	55131896	55132233	CKO_combined_peak_6485	5.23633	4.9731	5.03937	10.4464	10.6533	10.989	2.10434	7.9761e-05	Slc36a3	1
chr11	60935339	60935603	CKO_combined_peak_6625	4.92568	6.69176	4.58513	11.2601	12.0233	11.303	2.13462	0.00559446	Map2k3	1
chr11	66905957	66906104	CKO_combined_peak_6719	3.27124	2.86874	0.969394	4.41274	6.05615	5.4812	2.24353	0.0322904	Gm12298	1
chr11	67960524	67960649	CKO_combined_peak_6728	0.514086	0.616686	1.05231	2.46112	2.2402	2.12036	3.12479	0.0028691	Cfap52	1
chr11	78887138	78887426	CKO_combined_peak_7128	1.93544	2.3365	1.54419	4.87964	4.6536	3.36403	2.2175	0.0221815	Mir684-1	1
chr11	79130218	79130346	CKO_combined_peak_7136	3.77938	2.53646	3.52338	5.917	7.14479	7.58181	2.09809	0.00557781	Mir684-1	1
chr11	79130218	79130346	CKO_combined_peak_7136	3.77938	2.53646	3.52338	5.917	7.14479	7.58181	2.09809	0.00557781	Ksr1	1
chr11	79141550	79141652	CKO_combined_peak_7138	1.30249	2.61398	2.41033	4.63904	5.49069	5.02106	2.3947	0.00648815	Mir684-1	1
chr11	79141550	79141652	CKO_combined_peak_7138	1.30249	2.61398	2.41033	4.63904	5.49069	5.02106	2.3947	0.00648815	Ksr1	1
chr11	79807206	79807325	CKO_combined_peak_7167	2.25711	1.63088	2.24364	3.51063	5.78087	4.68754	2.27982	0.0468593	Mir684-1	1
chr11	83789206	83789544	CKO_combined_peak_7270	3.39227	1.89428	3.43303	6.08326	6.44105	6.85714	2.22275	0.00989312	Mir684-1	1
chr11	84043024	84043196	CKO_combined_peak_7275	2.06535	1.40252	1.03789	3.45328	3.76429	3.72675	2.42896	0.012513	Mir684-1	1
chr11	84043024	84043196	CKO_combined_peak_7275	2.06535	1.40252	1.03789	3.45328	3.76429	3.72675	2.42896	0.012513	Synrg	1
chr11	85324318	85324502	CKO_combined_peak_7304	1.74229	3.14455	1.29361	4.37102	4.69758	3.36846	2.01232	0.0436341	Mir684-1	1
chr11	85324318	85324502	CKO_combined_peak_7304	1.74229	3.14455	1.29361	4.37102	4.69758	3.36846	2.01232	0.0436341	Ppm1d	1
chr11	86586814	86587499	CKO_combined_peak_7324	7.20661	7.35178	5.03617	17.0143	15.7977	14.9949	2.4398	0.000771541	Mir684-1	1
chr11	86586814	86587499	CKO_combined_peak_7324	7.20661	7.35178	5.03617	17.0143	15.7977	14.9949	2.4398	0.000771541	Vmp1	1
chr11	86593073	86593360	CKO_combined_peak_7325	4.66679	5.71626	4.83151	11.7713	12.2385	11.9117	2.36099	0.000554798	Mir684-1	1
chr11	86593073	86593360	CKO_combined_peak_7325	4.66679	5.71626	4.83151	11.7713	12.2385	11.9117	2.36099	0.000554798	Vmp1	1
chr11	86596190	86596381	CKO_combined_peak_7326	2.20012	3.68929	2.18494	6.39064	6.38983	5.65315	2.28299	0.00914734	Mir684-1	1
chr11	86596190	86596381	CKO_combined_peak_7326	2.20012	3.68929	2.18494	6.39064	6.38983	5.65315	2.28299	0.00914734	Vmp1	1
chr11	86614233	86614397	CKO_combined_peak_7327	0.827693	0.685698	1.62323	3.40079	4.00219	4.53013	3.80445	0.00269838	Mir684-1	1
chr11	86614233	86614397	CKO_combined_peak_7327	0.827693	0.685698	1.62323	3.40079	4.00219	4.53013	3.80445	0.00269838	Vmp1	1
chr11	86624021	86624690	CKO_combined_peak_7329	2.4262	2.2896	2.43084	5.4789	5.25878	5.77326	2.31031	0.00103659	Mir684-1	1
chr11	86624021	86624690	CKO_combined_peak_7329	2.4262	2.2896	2.43084	5.4789	5.25878	5.77326	2.31031	0.00103659	Vmp1	1
chr11	100904586	100904776	CKO_combined_peak_7728	2.2497	2.57748	2.5632	5.97554	4.68554	4.53259	2.05587	0.0246143	Mir684-1	1
chr11	100904586	100904776	CKO_combined_peak_7728	2.2497	2.57748	2.5632	5.97554	4.68554	4.53259	2.05587	0.0246143	Stat3	1
chr11	101885283	101885436	CKO_combined_peak_7782	2.82678	2.24648	3.26494	6.07858	7.20455	4.81318	2.17029	0.0279401	Mir684-1	1
chr11	101885283	101885436	CKO_combined_peak_7782	2.82678	2.24648	3.26494	6.07858	7.20455	4.81318	2.17029	0.0279401	Meox1	1
chr11	108088103	108088210	CKO_combined_peak_7974	1.28211	2.26299	1.5879	4.55507	3.60791	4.01664	2.37281	0.00420157	Mir684-1	1
chr11	108088103	108088210	CKO_combined_peak_7974	1.28211	2.26299	1.5879	4.55507	3.60791	4.01664	2.37281	0.00420157	Prkca	1
chr11	109721862	109722105	CKO_combined_peak_8025	1.8749	2.05263	1.73994	3.67522	5.31221	3.75879	2.24901	0.0438503	Mir684-1	1
chr11	109721862	109722105	CKO_combined_peak_8025	1.8749	2.05263	1.73994	3.67522	5.31221	3.75879	2.24901	0.0438503	Fam20a	1
chr11	109881108	109881259	CKO_combined_peak_8028	1.42493	0.852837	1.59706	2.52198	2.39045	3.60774	2.19885	0.0361922	Mir684-1	1
chr11	115128554	115128788	CKO_combined_peak_8071	2.04884	1.08517	1.78678	4.49366	3.57623	4.48886	2.55218	0.00375664	Mir684-1	1
chr11	115128554	115128788	CKO_combined_peak_8071	2.04884	1.08517	1.78678	4.49366	3.57623	4.48886	2.55218	0.00375664	Rab37	1
chr11	115128554	115128788	CKO_combined_peak_8071	2.04884	1.08517	1.78678	4.49366	3.57623	4.48886	2.55218	0.00375664	Cd300lf	1
chr11	116254641	116254876	CKO_combined_peak_8134	3.43195	3.92086	1.70921	8.33232	7.0256	6.54847	2.41738	0.00853991	Srp68	1
chr11	116406157	116406932	CKO_combined_peak_8144	3.70612	4.53797	4.84432	10.2016	9.62414	9.44112	2.23609	0.000415286	Rnf157	1
chr11	118342479	118342618	CKO_combined_peak_8238	2.07259	2.62933	2.85024	4.4827	5.3683	5.8788	2.08282	0.00871128	Timp2	1
chr11	118342479	118342618	CKO_combined_peak_8238	2.07259	2.62933	2.85024	4.4827	5.3683	5.8788	2.08282	0.00871128	BC100451	1
chr11	120916531	120916744	CKO_combined_peak_8334	2.63728	3.62331	1.42626	4.26624	6.69495	5.54019	2.1467	0.0365304	Ccdc57	1
chr12	17390423	17390683	CKO_combined_peak_8582	1.61068	1.66031	1.78578	4.97885	5.07071	5.64592	3.10385	0.0021641	Nol10	1
chr12	17412209	17412396	CKO_combined_peak_8583	1.9769	2.41029	1.35659	4.25531	4.38418	6.15349	2.57548	0.0226183	Nol10	1
chr12	21335904	21336132	CKO_combined_peak_8723	2.02042	2.11608	1.49726	5.63402	5.1896	4.65706	2.74784	0.0011865	Adam17	1
chr12	21370418	21370596	CKO_combined_peak_8724	1.79291	1.67112	2.33132	5.96328	6.77466	3.80272	2.85413	0.0499699	Adam17	1
chr12	31551983	31552115	CKO_combined_peak_8910	0.73844	1.27102	0.266922	1.58244	2.94299	2.77401	3.2066	0.0382149	Slc26a4	1
chr12	33173695	33173829	CKO_combined_peak_8957	2.38701	3.33655	1.9808	4.94688	8.02678	8.02741	2.72587	0.0360018	Atxn7l1	1
chr12	33176061	33176180	CKO_combined_peak_8958	3.35532	3.40656	2.41471	6.27495	6.665	7.6755	2.24653	0.00245252	Atxn7l1	1
chr12	33220522	33220958	CKO_combined_peak_8960	2.45093	2.75811	2.058	4.05106	6.47086	5.86203	2.25456	0.044189	Atxn7l1	1
chr12	35139647	35139821	CKO_combined_peak_8979	1.18679	0.443021	0.467983	2.38053	2.01865	1.57011	2.84551	0.0189099	Snx13	1
chr12	36468324	36469055	CKO_combined_peak_9006	1.56259	2.26785	1.01219	4.3358	6.48232	4.07761	3.07596	0.0311169	Ispd	1
chr12	36468324	36469055	CKO_combined_peak_9006	1.56259	2.26785	1.01219	4.3358	6.48232	4.07761	3.07596	0.0311169	Mir3472	1
chr12	41949843	41949965	CKO_combined_peak_9054	2.4265	1.44954	1.93818	5.89935	6.52101	6.15652	3.19508	0.000550583	Immp2l	1
chr12	55050119	55050354	CKO_combined_peak_9183	1.83734	2.50842	1.46266	4.15407	5.13833	6.92673	2.79235	0.0374498	2700097O09Rik	1
chr12	55059974	55060092	CKO_combined_peak_9184	1.94581	0.999117	0.968762	4.72051	3.41561	4.79637	3.30442	0.00727079	2700097O09Rik	1
chr12	55060236	55060564	CKO_combined_peak_9185	2.24534	1.49305	1.3893	5.06003	5.078	6.28548	3.20291	0.00260999	2700097O09Rik	1
chr12	76533475	76533655	CKO_combined_peak_9513	1.70479	0.881699	2.93615	5.6444	5.44044	5.48212	2.99983	0.0242707	Plekhg3	1
chr12	79600363	79600564	CKO_combined_peak_9570	1.1064	2.35521	1.66722	4.39723	5.77799	3.6597	2.69748	0.0239266	Rad51b	1
chr12	85599101	85599398	CKO_combined_peak_9737	3.55181	1.96646	2.05102	3.95431	5.6925	6.38963	2.11862	0.03883	Jdp2	1
chr12	85704710	85704850	CKO_combined_peak_9744	3.09442	4.79357	3.13189	7.91682	7.16827	7.39794	2.04022	0.0118787	Batf	1
chr12	103531915	103532669	CKO_combined_peak_10034	5.16051	4.8977	4.4808	9.5171	10.84	9.18814	2.03214	0.00468244	Ppp4r4	1
chr12	103549925	103550429	CKO_combined_peak_10035	1.21485	1.66623	1.23349	4.61956	4.65038	6.25881	3.77409	0.0145525	Ppp4r4	1
chr12	105475657	105475845	CKO_combined_peak_10067	0.768117	2.10321	0.895418	4.71641	3.71513	3.42259	3.14705	0.00973418	D430019H16Rik	1
chr12	106016352	106016516	CKO_combined_peak_10079	0.994993	2.07921	2.85498	3.72571	5.99095	6.23576	2.69049	0.0316415	Vrk1	1
chr12	111653571	111653678	CKO_combined_peak_10203	3.52243	2.53421	2.14403	5.17259	7.60157	6.47844	2.34769	0.0172007	Mark3	1
chr12	116620495	116620613	CKO_combined_peak_10381	2.007	1.76767	0.995304	3.07074	3.43619	3.75969	2.15234	0.0108293	Ptprn2	1
chr12	117566393	117566500	CKO_combined_peak_10393	2.18634	1.72903	1.93182	4.10355	4.66683	3.14014	2.03696	0.0364357	Rapgef5	1
chr12	117678769	117679329	CKO_combined_peak_10398	1.73674	2.80651	1.4443	4.89219	4.23882	3.16306	2.05327	0.0339576	Rapgef5	1
chr12	119237917	119238536	CKO_combined_peak_10417	3.01993	2.74118	2.29832	4.71973	6.01827	6.65065	2.15755	0.0213486	Itgb8	1
chr13	13492226	13492442	CKO_combined_peak_10576	1.91873	1.91455	2.9579	4.40106	4.91588	5.46702	2.17694	0.00475644	Nid1	1
chr13	19473990	19474365	CKO_combined_peak_10652	2.44528	2.21281	2.40111	4.72709	7.19756	6.66554	2.63347	0.035074	9330199G10Rik	1
chr13	20140161	20140296	CKO_combined_peak_10663	2.86138	3.27153	1.25275	8.26794	6.30071	7.05577	2.92789	0.00493725	Elmo1	1
chr13	24613435	24613775	CKO_combined_peak_10825	6.36025	7.1351	3.59246	13.1857	10.5688	11.2374	2.04777	0.0134089	Fam65b	1
chr13	30913069	30913425	CKO_combined_peak_10919	2.35066	2.06088	2.37091	5.16299	5.06508	3.86915	2.07848	0.0228141	Exoc2	1
chr13	40722571	40723455	CKO_combined_peak_11057	4.95212	5.52753	4.38695	10.9587	9.68805	11.8638	2.18682	0.00364895	Tfap2a	1
chr13	41453642	41453858	CKO_combined_peak_11076	1.44406	1.62065	1.20346	3.06561	4.93836	3.99455	2.81116	0.0359387	Nedd9	1
chr13	42093718	42093907	CKO_combined_peak_11095	2.59014	1.4779	3.31831	6.43195	4.93729	4.47027	2.14443	0.0245834	Hivep1	1
chr13	43240002	43240120	CKO_combined_peak_11114	2.44756	1.50636	3.72907	4.87705	5.11656	7.25677	2.24527	0.0337819	Gfod1	1
chr13	44771002	44771112	CKO_combined_peak_11158	3.54452	1.74783	1.80795	6.136	4.69407	4.50761	2.16015	0.025397	Jarid2	1
chr13	45623807	45624183	CKO_combined_peak_11172	1.26355	0.648812	1.4181	3.15183	4.43835	2.4444	3.01297	0.0468111	Atxn1	1
chr13	45649295	45649412	CKO_combined_peak_11173	1.586	2.50364	1.0975	3.4249	3.55548	4.76767	2.26484	0.0212009	Atxn1	1
chr13	45686367	45686516	CKO_combined_peak_11174	0.944939	2.14854	1.28744	4.02926	5.68697	4.61399	3.27105	0.00678259	Atxn1	1
chr13	45837596	45837739	CKO_combined_peak_11177	2.36806	2.27674	0.613237	3.66173	4.31827	4.61939	2.39622	0.0324423	Atxn1	1
chr13	45852357	45852600	CKO_combined_peak_11179	1.68177	4.81063	3.177	6.07859	7.47373	7.24573	2.15091	0.0368476	Atxn1	1
chr13	52914544	52914737	CKO_combined_peak_11321	1.11859	3.60407	1.39556	5.2863	5.58977	7.08194	2.93517	0.0184056	Auh	1
chr13	62865366	62865466	CKO_combined_peak_11510	1.3863	0.544135	1.00221	2.51512	2.91356	2.41394	2.67425	0.00782103	Fbp1	1
chr13	76579485	76579721	CKO_combined_peak_11988	1.46854	1.79457	3.04231	5.42798	5.65153	5.60844	2.6466	0.0170781	Mctp1	1
chr13	78201534	78201800	CKO_combined_peak_11998	1.36263	1.88197	0.518056	3.94239	2.81741	5.03416	3.13448	0.0318841	A830082K12Rik	1
chr13	92332173	92332349	CKO_combined_peak_12133	1.1692	2.05081	1.45473	4.68677	2.96138	3.73472	2.43497	0.0283025	Msh3	1
chr13	92332586	92332757	CKO_combined_peak_12134	1.48629	1.94637	2.49544	4.06347	4.69501	6.58141	2.58766	0.039727	Msh3	1
chr13	95063305	95063838	CKO_combined_peak_12196	1.46845	2.75981	1.87884	3.41246	5.33879	4.34537	2.14449	0.0314872	Pde8b	1
chr13	96011226	96011413	CKO_combined_peak_12228	1.96531	1.38216	1.612	3.28647	3.96438	4.90185	2.4504	0.0252614	Sv2c	1
chr13	97190507	97190665	CKO_combined_peak_12249	10.5289	11.8412	11.8189	21.3505	30.2881	24.0269	2.21315	0.031947	Hexb	1
chr13	98867943	98868136	CKO_combined_peak_12280	2.97791	3.41611	0.933074	5.69492	7.87097	5.55231	2.60925	0.021449	Tnpo1	1
chr13	99503475	99503945	CKO_combined_peak_12299	2.60392	2.73997	2.35725	5.83504	7.55941	7.24427	2.67996	0.0119749	Map1b	1
chr13	100201824	100202199	CKO_combined_peak_12312	1.73095	1.65901	1.1588	3.68505	3.75741	4.33423	2.58899	0.000984304	Naip2	1
chr13	104789802	104789935	CKO_combined_peak_12393	4.25619	4.73902	2.86109	7.70314	7.9776	9.17309	2.09626	0.0044855	Cwc27	1
chr13	111777331	111777431	CKO_combined_peak_12496	1.278	2.43954	1.01786	3.14034	4.6455	5.13779	2.72915	0.0249574	Map3k1	1
chr13	113828710	113828935	CKO_combined_peak_12586	1.28361	2.33776	2.12272	4.67341	5.05376	4.36757	2.45378	0.00359178	Arl15	1
chr13	114457092	114457305	CKO_combined_peak_12597	1.47118	1.54555	1.41891	3.11879	2.87632	4.33414	2.32869	0.0480207	Fst	1
chr14	7889524	7889720	CKO_combined_peak_13005	1.12725	1.44362	0.862867	2.91444	2.18847	3.00412	2.36099	0.0106782	Flnb	1
chr14	16269893	16270278	CKO_combined_peak_13093	1.67474	2.16476	1.24665	6.85755	5.5202	4.85077	3.38734	0.0103125	Ngly1	1
chr14	19750916	19751421	CKO_combined_peak_13132	1.19099	1.19243	2.09309	4.22211	3.73249	3.54954	2.56989	0.00462246	Nid2	1
chr14	20173910	20174357	CKO_combined_peak_13150	2.07402	2.6314	2.63968	5.77765	4.05747	6.47856	2.22103	0.045667	Kcnk5	1
chr14	21507164	21507336	CKO_combined_peak_13199	3.48422	1.67669	1.56595	6.26218	5.45821	5.54745	2.567	0.0183868	Kat6b	1
chr14	25527366	25527620	CKO_combined_peak_13242	4.59371	4.01317	4.77181	11.1887	9.62264	9.99175	2.3024	0.00187316	Zmiz1	1
chr14	25861880	25862060	CKO_combined_peak_13259	1.80508	2.26723	3.08839	5.48652	9.48703	6.56948	3.00851	0.0463493	Anxa11	1
chr14	27266737	27266870	CKO_combined_peak_13299	2.79584	1.85469	1.28925	4.01718	3.7241	4.62947	2.08269	0.0208139	Arhgef3	1
chr14	27341222	27341366	CKO_combined_peak_13306	3.58007	3.98025	1.88131	5.83189	6.60946	8.94808	2.26544	0.0301489	Arhgef3	1
chr14	30744028	30744158	CKO_combined_peak_13362	1.3552	1.75797	0.855247	2.44844	2.47777	3.38755	2.09498	0.024116	Sfmbt1	1
chr14	40999973	41000203	CKO_combined_peak_13479	1.61358	2.55113	2.03913	3.45975	5.64414	5.49945	2.35392	0.0439481	Fam213a	1
chr14	62798908	62799034	CKO_combined_peak_14068	1.60451	2.53354	1.70265	4.22907	3.25013	5.15203	2.16262	0.0347107	4931440J10Rik	1
chr14	63606252	63606559	CKO_combined_peak_14091	2.239	1.00437	2.20099	3.93196	4.1336	3.66321	2.1543	0.0257865	Xkr6	1
chr14	63606916	63607047	CKO_combined_peak_14092	2.37554	2.20838	2.76132	5.0222	6.77112	4.7624	2.25394	0.0329018	Xkr6	1
chr14	70962064	70962285	CKO_combined_peak_14250	3.08415	2.54422	0.623543	5.91856	5.87032	5.85626	2.82236	0.0364742	Gfra2	1
chr14	73049017	73049258	CKO_combined_peak_14272	2.36083	2.21643	2.46263	7.45861	5.60144	4.75101	2.53002	0.0451717	Cysltr2	1
chr14	74880971	74881106	CKO_combined_peak_14316	1.54033	1.49133	0.382786	3.10508	4.96384	4.43402	3.66178	0.0140971	Lrch1	1
chr14	78699100	78699792	CKO_combined_peak_14397	2.0868	2.49264	3.23825	4.18693	5.70969	6.27198	2.06821	0.0279533	Dgkh	1
chr14	103033277	103033997	CKO_combined_peak_14559	2.0598	3.15271	3.46139	6.20687	7.7796	4.96562	2.18496	0.0332859	4933432I03Rik	1
chr14	118682382	118682873	CKO_combined_peak_14701	2.86166	2.45285	2.73163	5.16295	6.18941	5.26518	2.06528	0.00685394	Abcc4	1
chr14	118700126	118700275	CKO_combined_peak_14702	1.226	2.11811	1.71834	6.01766	3.78046	6.86899	3.2923	0.0437284	Abcc4	1
chr14	121035039	121035787	CKO_combined_peak_14743	3.16034	3.04439	3.55896	7.22737	7.63986	7.11728	2.25166	5.26764e-05	Farp1	1
chr14	121102655	121102807	CKO_combined_peak_14746	1.95708	1.77202	1.34444	4.18812	3.6526	4.64096	2.46015	0.00348168	Farp1	1
chr15	34307034	34307196	CKO_combined_peak_15203	1.82736	4.06422	3.01589	5.96456	7.29388	5.36634	2.09092	0.0203331	Matn2	1
chr15	34412175	34412396	CKO_combined_peak_15205	1.64009	0.947927	1.79269	5.84783	4.60691	4.35068	3.37969	0.00621161	Matn2	1
chr15	34933055	34933493	CKO_combined_peak_15210	1.6221	1.37276	1.93062	5.64819	7.38182	4.03106	3.46384	0.0492638	Stk3	1
chr15	36262289	36262404	CKO_combined_peak_15225	1.77055	2.04247	2.80508	3.91693	4.85593	4.76549	2.04566	0.00587226	Rnf19a	1
chr15	39232895	39233076	CKO_combined_peak_15315	3.20726	3.03132	1.19825	6.88503	5.02137	4.84808	2.25291	0.0274551	Rims2	1
chr15	53492160	53492499	CKO_combined_peak_15438	2.01913	2.31939	1.95858	4.80572	6.24538	5.96606	2.70238	0.0110683	Samd12	1
chr15	55896776	55897370	CKO_combined_peak_15462	3.8168	2.50998	1.75312	7.62395	4.80688	5.57136	2.22802	0.0379341	Sntb1	1
chr15	58194529	58194662	CKO_combined_peak_15503	1.92723	2.68658	1.57772	5.4702	4.45431	4.70305	2.36251	0.0033371	Fbxo32	1
chr15	58927634	58928038	CKO_combined_peak_15524	2.94532	3.10678	4.4265	7.68167	6.82714	7.69901	2.11935	0.00407936	Tatdn1	1
chr15	62043749	62044054	CKO_combined_peak_15586	2.24422	2.98828	1.91507	5.71882	5.95979	5.32362	2.37874	0.00221826	Pvt1	1
chr15	62145015	62145502	CKO_combined_peak_15589	2.77841	1.45252	2.63992	6.82181	6.76539	5.67684	2.80373	0.00193075	Pvt1	1
chr15	62189590	62190061	CKO_combined_peak_15593	2.23201	3.77005	3.01386	6.07004	6.09654	6.61941	2.08365	0.00972101	Pvt1	1
chr15	71634430	71634604	CKO_combined_peak_15700	0.655637	0	0.134995	1.42097	1.1163	1.09674	4.59634	0.024259	Fam135b	1
chr15	78493610	78493942	CKO_combined_peak_15919	4.12776	5.4195	5.33459	10.0067	11.6474	10.0712	2.13181	0.00150445	Il2rb	1
chr15	79516393	79516681	CKO_combined_peak_15983	1.52679	1.89251	1.42185	4.88211	4.87841	3.97567	2.83738	0.0036491	Kdelr3	1
chr15	84167662	84167926	CKO_combined_peak_16152	1.99653	4.04666	2.08793	5.73232	6.0883	6.22762	2.21965	0.0334712	Pnpla3	1
chr15	84168709	84168942	CKO_combined_peak_16154	1.73226	2.26917	1.09549	4.42452	4.66836	3.13959	2.39997	0.0184306	Pnpla3	1
chr15	85389939	85390109	CKO_combined_peak_16186	1.01934	1.74977	0.773761	2.75835	3.24205	2.46096	2.38828	0.0131684	Atxn10	1
chr15	90225310	90225453	CKO_combined_peak_16277	3.20622	4.74374	2.49128	7.89978	7.18768	7.40243	2.15395	0.0186718	Alg10b	1
chr15	91573185	91573471	CKO_combined_peak_16281	1.48951	0.767369	1.70283	2.29541	3.90512	3.41892	2.42933	0.0374235	Slc2a13	1
chr15	93245640	93245812	CKO_combined_peak_16300	2.11572	1.27598	1.6934	5.2708	5.74994	4.80779	3.11273	0.000640696	Gxylt1	1
chr15	93405593	93405842	CKO_combined_peak_16309	2.0878	2.13065	0.927617	3.50391	4.35864	5.34183	2.56592	0.0179967	Pphln1	1
chr15	98066699	98066863	CKO_combined_peak_16432	3.70702	1.60918	1.83807	5.60156	4.92502	4.86827	2.15184	0.0415043	Senp1	1
chr15	100188743	100189221	CKO_combined_peak_16512	2.45914	2.62771	4.03444	5.62888	7.98993	6.74938	2.23304	0.0138191	Dip2b	1
chr16	3895236	3895414	CKO_combined_peak_16705	2.4906	2.34365	2.55126	5.47632	5.91987	6.13933	2.37431	0.00158354	Naa60	1
chr16	11013328	11013462	CKO_combined_peak_16837	2.69415	1.23175	0.829716	3.89176	3.57551	4.50363	2.51721	0.0338149	Gm4262	1
chr16	14705782	14705932	CKO_combined_peak_16890	1.40555	2.44256	3.3198	5.27652	5.33073	4.61042	2.12303	0.0263198	Snai2	1
chr16	17694869	17695101	CKO_combined_peak_16951	2.59869	2.45095	1.55244	6.66998	7.15831	9.74057	3.56991	0.0185154	Med15	1
chr16	24557381	24557501	CKO_combined_peak_17133	0.294829	0	0.267515	1.01836	0.60699	0.965034	4.6064	0.0161464	Lpp	1
chr16	24840137	24840404	CKO_combined_peak_17139	2.03358	1.67452	1.68031	3.93294	5.53188	5.6048	2.79667	0.0231813	Lpp	1
chr16	24859789	24859898	CKO_combined_peak_17140	2.04686	0.89025	1.17087	4.2955	5.28658	4.31703	3.38344	0.00243498	Lpp	1
chr16	24933871	24933995	CKO_combined_peak_17147	0.873424	0.760618	0.568285	2.65859	3.7529	3.70931	4.5955	0.0137132	Lpp	1
chr16	26041349	26041485	CKO_combined_peak_17159	0.907847	1.81378	0.748429	3.01433	3.58244	2.80036	2.70806	0.0107625	P3h2	1
chr16	27349240	27349699	CKO_combined_peak_17167	3.15082	3.79156	1.71776	7.4655	7.74762	7.72347	2.64852	0.0146468	Ostn	1
chr16	31234130	31234357	CKO_combined_peak_17233	3.18394	2.6967	2.74558	6.85132	6.7384	4.88954	2.14222	0.0296817	Mir1195	1
chr16	32457988	32458088	CKO_combined_peak_17272	1.68955	0.852477	0.657696	2.75668	3.2211	2.47919	2.64303	0.0136517	Pcyt1a	1
chr16	36709656	36709775	CKO_combined_peak_17375	2.50587	1.20411	1.70412	3.69571	5.29799	5.18096	2.6181	0.0125735	Ildr1	1
chr16	38396195	38396354	CKO_combined_peak_17405	0.899132	2.01912	1.17692	3.11898	5.7925	4.52384	3.28077	0.0401358	Pla1a	1
chr16	38403665	38403934	CKO_combined_peak_17406	3.56453	3.51968	2.6167	7.01505	7.65395	8.27952	2.3656	0.000867343	Pla1a	1
chr16	38678874	38679133	CKO_combined_peak_17421	2.12707	0.969918	2.60588	3.96664	4.11535	6.2219	2.50819	0.0374863	Arhgap31	1
chr16	43253052	43253309	CKO_combined_peak_17449	1.05355	1.64087	1.23082	2.99399	3.16485	3.47469	2.45425	0.00126314	Zbtb20	1
chr16	43573602	43573865	CKO_combined_peak_17455	3.48387	3.43791	2.74189	5.7325	7.02848	8.32887	2.18239	0.027461	Zbtb20	1
chr16	43655292	43655428	CKO_combined_peak_17458	2.25104	1.82712	1.78472	4.67039	4.46317	3.418	2.14085	0.0184471	Tigit	1
chr16	45124806	45125122	CKO_combined_peak_17515	1.26584	2.29593	1.18437	3.24664	3.61634	4.44924	2.38346	0.0122633	Ccdc80	1
chr16	49982274	49982513	CKO_combined_peak_17607	2.03317	2.30707	2.61755	4.23615	6.33235	5.98163	2.37865	0.0319579	Gm6936	1
chr16	50070624	50070984	CKO_combined_peak_17611	3.06061	2.237	1.62249	5.43915	3.90722	5.36885	2.12645	0.0172248	Gm4827	1
chr16	52108029	52108162	CKO_combined_peak_17647	2.22581	2.95933	0.959583	4.7971	5.01414	4.27996	2.29322	0.0329063	Cblb	1
chr16	52292470	52292676	CKO_combined_peak_17655	1.22675	0.950914	0.889396	3.97319	4.13304	4.94856	4.25645	0.00423444	Alcam	1
chr16	52418598	52418776	CKO_combined_peak_17657	2.19043	1.81378	0.92373	6.94518	7.8295	4.30669	3.87208	0.0350359	Alcam	1
chr16	67077297	67077404	CKO_combined_peak_17855	1.20113	1.59342	2.23915	3.0013	3.36587	4.44345	2.14765	0.0264726	Cadm2	1
chr16	74123293	74123437	CKO_combined_peak_17887	0.255719	0.610891	0.489358	3.01462	3.05182	2.02748	5.96911	0.0149827	Robo2	1
chr16	87930648	87930854	CKO_combined_peak_18060	1.57725	1.58486	0.524515	2.297	2.65583	3.18291	2.20683	0.031284	Grik1	1
chr16	89835678	89835817	CKO_combined_peak_18071	5.71392	7.52264	4.08385	11.7511	13.0307	12.8724	2.17398	0.0115783	Tiam1	1
chr16	89836002	89836117	CKO_combined_peak_18072	3.71061	4.38462	2.51232	7.93272	7.05166	8.31832	2.1968	0.0046646	Tiam1	1
chr16	92400158	92400298	CKO_combined_peak_18162	2.40333	1.0494	1.5995	2.99419	4.79812	3.26209	2.18802	0.049675	Rcan1	1
chr16	92443680	92444063	CKO_combined_peak_18164	2.98804	0.930569	1.81944	4.46696	5.49831	4.644	2.54603	0.021229	Rcan1	1
chr16	93798654	93798955	CKO_combined_peak_18213	2.13731	1.95238	2.36973	4.6807	4.96617	5.30225	2.31431	0.000427173	Dopey2	1
chr16	94236759	94237088	CKO_combined_peak_18224	2.28899	2.18591	1.9848	6.89321	6.25072	6.2292	2.99908	0.000723451	Hlcs	1
chr16	95994703	95994808	CKO_combined_peak_18280	2.29675	2.06426	1.98353	4.73656	3.60726	4.90867	2.0888	0.0251382	Brwd1	1
chr16	97401668	97402078	CKO_combined_peak_18306	1.26796	1.3714	3.29612	4.79664	4.13346	6.69524	2.63253	0.0342351	Bace2	1
chr16	97402404	97402647	CKO_combined_peak_18307	1.74416	1.769	1.68838	3.5992	4.3297	2.95669	2.09276	0.0406992	Bace2	1
chr16	97462875	97463169	CKO_combined_peak_18309	2.92496	3.22964	4.78039	7.72349	7.3472	7.09282	2.02684	0.0156808	Mx1	1
chr17	8388560	8388720	CKO_combined_peak_18472	2.30148	1.53038	1.61488	4.26291	3.89486	4.48537	2.32123	0.00202391	T2	1
chr17	8388560	8388720	CKO_combined_peak_18472	2.30148	1.53038	1.61488	4.26291	3.89486	4.48537	2.32123	0.00202391	Gm16702	1
chr17	12165446	12165637	CKO_combined_peak_18497	2.12073	1.6381	2.84494	4.60885	4.13135	5.02122	2.08387	0.00689004	Agpat4	1
chr17	33563653	33563911	CKO_combined_peak_19105	2.04296	3.94744	3.20472	5.53241	7.52544	5.794	2.0502	0.0187608	Myo1f	1
chr17	35231240	35231407	CKO_combined_peak_19238	4.09872	5.72373	2.34892	9.42775	8.85892	11.2855	2.42965	0.0106944	Nfkbil1	1
chr17	44713464	44713631	CKO_combined_peak_19415	1.79427	0.722254	2.10512	4.21185	4.14838	4.18016	2.7134	0.024087	Runx2	1
chr17	44766300	44766790	CKO_combined_peak_19421	1.59142	1.09197	0.990699	6.23486	4.22829	6.29117	4.56013	0.0176807	Runx2	1
chr17	46932987	46933475	CKO_combined_peak_19498	1.93528	3.19642	1.80501	6.76561	8.80634	5.92256	3.09866	0.0150938	Ubr2	1
chr17	47269149	47269264	CKO_combined_peak_19507	1.86472	1.83744	2.3353	3.74394	5.38375	4.40382	2.24126	0.0248174	Trerf1	1
chr17	50025198	50025461	CKO_combined_peak_19568	1.29856	1.69654	2.00357	4.16565	4.54205	3.90706	2.52362	0.00080316	Rftn1	1
chr17	50570641	50571456	CKO_combined_peak_19595	5.83915	3.59641	3.76787	9.39234	8.87572	8.46342	2.02459	0.0154073	Plcl2	1
chr17	65798594	65798703	CKO_combined_peak_19809	2.10648	1.88866	0.495643	3.36991	4.74455	5.05025	2.9315	0.0161046	Ppp4r1	1
chr17	71224630	71224876	CKO_combined_peak_19882	2.93509	3.22204	2.71176	9.29405	6.53379	7.57839	2.63914	0.0234152	Lpin2	1
chr17	71225179	71225366	CKO_combined_peak_19883	3.76074	3.45298	2.05164	7.36319	7.05884	6.70298	2.28	0.0101251	Lpin2	1
chr17	73540961	73541169	CKO_combined_peak_19935	1.58638	1.60014	1.69017	4.67622	4.16723	6.13994	3.07245	0.0291338	Galnt14	1
chr17	84434712	84434817	CKO_combined_peak_20131	2.79185	1.06236	0.641291	3.74865	5.71921	4.8543	3.18589	0.020469	Thada	1
chr17	84626892	84627003	CKO_combined_peak_20136	2.40027	2.02621	1.24147	5.9463	5.65067	5.50294	3.01695	0.00359014	Dync2li1	1
chr17	87118931	87119497	CKO_combined_peak_20207	5.68057	4.94464	3.51784	10.8569	8.89968	11.9072	2.23882	0.0075524	Socs5	1
chr18	9865853	9865967	CKO_combined_peak_20404	2.15976	1.48762	2.75414	4.86744	3.46446	4.54975	2.01228	0.0190063	Colec12	1
chr18	12643079	12644367	CKO_combined_peak_20445	3.419	3.68037	3.40848	7.21903	7.41208	7.05097	2.06342	1.35711e-05	Ttc39c	1
chr18	12689768	12690150	CKO_combined_peak_20447	1.56881	1.22976	1.55775	4.3931	4.35593	4.16727	2.96496	9.74147e-05	Ttc39c	1
chr18	23805751	23805900	CKO_combined_peak_20536	5.47096	9.44628	5.39147	14.9106	16.9197	14.4112	2.27693	0.00955321	Mapre2	1
chr18	23844836	23845376	CKO_combined_peak_20539	3.08869	3.79215	2.13432	8.46266	9.12435	9.84063	3.04239	0.000707398	Mapre2	1
chr18	34410804	34411084	CKO_combined_peak_20671	3.34197	3.97089	2.62296	9.04345	6.57863	5.75526	2.15154	0.0463262	Pkd2l2	1
chr18	35409779	35409903	CKO_combined_peak_20701	1.12963	0.585091	1.39546	2.11426	2.47365	2.11773	2.15603	0.0214427	Sil1	1
chr18	39031272	39031372	CKO_combined_peak_20833	2.32494	2.19468	1.86347	4.71762	3.83618	5.34983	2.1782	0.0213928	Arhgap26	1
chr18	41888051	41888248	CKO_combined_peak_20869	2.56559	2.94625	2.47213	5.02749	5.06134	6.1309	2.03154	0.00901522	Prelid2	1
chr18	50066101	50066227	CKO_combined_peak_20957	2.33801	2.3392	1.39195	6.99206	9.12093	10.6795	4.41453	0.0167471	Tnfaip8	1
chr18	56733837	56734158	CKO_combined_peak_21024	3.13105	4.52881	5.60764	12.1092	11.0733	12.2633	2.67163	0.00272088	Lmnb1	1
chr18	56737435	56737755	CKO_combined_peak_21025	4.47885	3.0891	2.10424	9.2807	10.6603	8.65218	2.95623	0.00245467	Lmnb1	1
chr18	56809860	56810091	CKO_combined_peak_21027	1.62848	0.48289	1.13548	3.27561	3.69975	4.31768	3.47815	0.00405355	2019-03-03	1
chr18	56883864	56884033	CKO_combined_peak_21029	0.777571	2.16795	2.27016	4.37221	5.69878	5.40947	2.96806	0.00600824	2019-03-03	1
chr18	60499966	60500093	CKO_combined_peak_21064	1.59756	3.04201	4.85813	10.0419	9.41871	9.20191	3.01784	0.0159637	Smim3	1
chr18	60925547	60925663	CKO_combined_peak_21090	2.29681	1.35252	1.05296	4.94889	2.94426	4.87204	2.71468	0.0344562	Camk2a	1
chr18	61707113	61707884	CKO_combined_peak_21112	4.22074	4.09336	3.06791	7.81717	9.49877	7.60519	2.18952	0.00563711	Pcyox1l	1
chr18	65327098	65327476	CKO_combined_peak_21175	1.91014	1.87616	1.9885	6.58232	7.19825	7.54682	3.69318	0.00263501	Mir466p	1
chr18	65327098	65327476	CKO_combined_peak_21175	1.91014	1.87616	1.9885	6.58232	7.19825	7.54682	3.69318	0.00263501	Alpk2	1
chr18	67301641	67301753	CKO_combined_peak_21229	1.99203	2.50205	0.922789	5.48088	6.22888	7.15038	3.48174	0.00261957	Impa2	1
chr18	70572526	70572636	CKO_combined_peak_21303	5.14611	3.64405	2.86141	9.18462	7.76949	9.59352	2.27846	0.00516463	Mbd2	1
chr18	77870150	77870272	CKO_combined_peak_21430	2.79343	2.33413	0.821479	4.12314	3.91393	4.71933	2.14428	0.0472519	Pstpip2	1
chr18	80684219	80684736	CKO_combined_peak_21477	3.76658	4.03628	2.358	10.1282	7.81613	7.85709	2.53929	0.007034	Nfatc1	1
chr18	84668767	84668905	CKO_combined_peak_21573	1.45453	2.26723	0.828361	3.04273	2.64496	3.70531	2.06434	0.0399329	Cndp2	1
chr19	4615620	4615897	CKO_combined_peak_21707	2.61704	5.25473	2.2839	6.93042	6.8281	7.68711	2.11169	0.0478628	Pcx	1
chr19	4615620	4615897	CKO_combined_peak_21707	2.61704	5.25473	2.2839	6.93042	6.8281	7.68711	2.11169	0.0478628	Lrfn4	1
chr19	11491912	11492095	CKO_combined_peak_21997	2.99465	2.83961	4.07745	10.7039	8.96445	9.29606	2.92224	0.00099539	Gm8369	1
chr19	16327786	16327932	CKO_combined_peak_22083	1.97817	1.8262	0.986757	4.3797	7.39476	4.50213	3.39724	0.0496909	Gnaq	1
chr19	16328062	16328352	CKO_combined_peak_22084	3.20682	3.92152	4.52504	12.1321	12.9045	11.3836	3.12529	0.000161615	Gnaq	1
chr19	16329183	16329475	CKO_combined_peak_22086	2.73234	2.05293	2.33015	5.8688	6.68799	5.40982	2.52502	0.00321411	Gnaq	1
chr19	17163404	17163868	CKO_combined_peak_22097	1.03636	2.01705	2.36579	3.56773	3.77102	5.0021	2.27725	0.018785	Prune2	1
chr19	17356306	17356762	CKO_combined_peak_22104	1.65307	2.03255	1.65523	5.26319	5.00501	4.58195	2.78048	0.000462573	Gcnt1	1
chr19	18591169	18591383	CKO_combined_peak_22108	2.27069	3.12327	1.96841	4.2131	4.90509	6.37937	2.10497	0.0320356	Ostf1	1
chr19	18599120	18599387	CKO_combined_peak_22109	2.23911	3.83136	2.04687	5.4843	6.98381	5.43987	2.20614	0.0130148	Ostf1	1
chr19	21785843	21786112	CKO_combined_peak_22148	2.0641	2.55211	2.11315	4.76474	5.78259	6.56965	2.54363	0.0157783	Tmem2	1
chr19	24173931	24174360	CKO_combined_peak_22176	2.80397	2.68051	1.6937	7.39135	7.91965	8.96504	3.38192	0.000846036	Tjp2	1
chr19	29003008	29003198	CKO_combined_peak_22228	1.23125	1.14555	0.576927	2.89429	1.95089	2.30922	2.42216	0.0176382	Cdc37l1	1
chr19	29271144	29271523	CKO_combined_peak_22243	6.16298	4.57753	4.86724	14.1441	15.4518	11.7293	2.64774	0.00723955	Jak2	1
chr19	32255011	32255309	CKO_combined_peak_22299	3.678	3.9745	3.65212	7.33849	7.66139	9.69048	2.18409	0.0242978	Sgms1	1
chr19	32262899	32263023	CKO_combined_peak_22301	5.1008	3.51055	2.24157	8.17056	8.03447	10.4702	2.45789	0.0100008	Sgms1	1
chr19	34959522	34959930	CKO_combined_peak_22378	1.82985	2.20499	1.10153	4.57635	5.70889	3.56591	2.69668	0.0249808	Kif20b	1
chr19	37993530	37993687	CKO_combined_peak_22433	1.24631	0.675835	1.23181	2.64735	1.79391	2.56604	2.22175	0.0221465	Myof	1
chr19	43921466	43921717	CKO_combined_peak_22558	3.96973	3.17954	2.23038	5.21965	6.22952	7.36244	2.00558	0.0183136	Dnmbp	1
chr19	47915341	47915625	CKO_combined_peak_22720	3.43982	6.35782	2.99404	11.8156	10.0396	12.0634	2.65161	0.00824176	Itprip	1
chr19	50623904	50624009	CKO_combined_peak_22733	1.12087	0.259112	1.93133	2.93667	3.68434	2.45433	2.74071	0.0370039	Sorcs1	1
chr19	53461199	53461586	CKO_combined_peak_22771	2.44782	3.70724	1.90179	5.41216	6.0605	6.63165	2.24707	0.0094164	5830416P10Rik	1
chr19	53800546	53800928	CKO_combined_peak_22783	2.18122	1.94673	2.74245	4.18851	4.83051	6.35766	2.23811	0.0354005	Rbm20	1
chr19	57994333	57994636	CKO_combined_peak_22855	1.02705	1.59828	1.23518	1.97669	3.21859	2.91219	2.1001	0.0459884	Atrnl1	1
chr19	59075821	59075963	CKO_combined_peak_22869	1.13898	0.261849	1.6266	2.91199	2.74143	1.80908	2.46496	0.0496198	Shtn1	1
chr2	3749669	3750027	CKO_combined_peak_22929	3.43873	4.41286	2.91537	7.42039	7.66142	7.61761	2.10825	0.0103071	Fam107b	1
chr2	6666319	6666458	CKO_combined_peak_22993	1.98429	1.1222	0.495694	5.89856	4.93744	3.73145	4.04406	0.0115864	Celf2	1
chr2	6695751	6695895	CKO_combined_peak_22994	2.67252	2.48136	2.92527	6.84334	5.14256	6.01447	2.228	0.0163172	Celf2	1
chr2	13278136	13278242	CKO_combined_peak_23132	2.91537	3.8329	2.76256	5.61685	7.177	7.29354	2.11205	0.00867952	Cubn	1
chr2	13407347	13407632	CKO_combined_peak_23135	4.75781	2.40247	4.22256	7.55607	9.86236	9.37707	2.35403	0.00681881	Cubn	1
chr2	13409839	13410457	CKO_combined_peak_23136	4.68152	5.1009	2.63525	9.00177	8.78467	8.51019	2.11768	0.022915	Cubn	1
chr2	22857585	22857806	CKO_combined_peak_23307	1.93413	0.988963	3.08937	4.76442	4.86325	3.80085	2.23345	0.0353696	Apbb1ip	1
chr2	24830780	24830885	CKO_combined_peak_23337	3.85083	3.2389	2.01336	6.29286	5.78086	6.25233	2.01317	0.0218984	Ehmt1	1
chr2	24929785	24929917	CKO_combined_peak_23340	2.39583	0.989335	1.55408	5.09719	5.94115	4.31856	3.10916	0.00531899	Arrdc1	1
chr2	25318969	25319327	CKO_combined_peak_23362	1.57314	1.86445	1.52439	3.63577	3.85219	3.89993	2.29503	0.000137775	Grin1	1
chr2	28518412	28518598	CKO_combined_peak_23455	6.04022	7.17712	4.48736	11.4747	10.5386	15.8194	2.13687	0.0364081	Ralgds	1
chr2	29632534	29632692	CKO_combined_peak_23485	4.30477	2.72067	1.76417	9.38018	5.97259	7.85585	2.64046	0.0202172	Rapgef1	1
chr2	29678668	29678770	CKO_combined_peak_23489	1.51485	3.04075	1.94975	5.93463	9.85469	7.80343	3.62667	0.0247414	Rapgef1	1
chr2	30474169	30474329	CKO_combined_peak_23535	2.96935	2.26156	3.17593	8.71232	6.09014	5.50987	2.41617	0.0476461	Ier5l	1
chr2	31082632	31083125	CKO_combined_peak_23570	2.96721	2.69676	2.45691	7.10196	6.43681	7.27684	2.56322	0.000523471	Fnbp1	1
chr2	31164916	31165061	CKO_combined_peak_23578	1.56357	0.469081	1.22036	2.75374	2.51727	4.08886	2.87729	0.0321102	Gpr107	1
chr2	31180360	31180471	CKO_combined_peak_23580	3.14832	2.30399	1.92569	5.33183	6.21938	6.95765	2.50866	0.00410564	Gpr107	1
chr2	32180159	32180604	CKO_combined_peak_23613	2.16285	3.53789	2.22223	5.44917	6.29998	7.76487	2.46297	0.0125115	Prrc2b	1
chr2	34249683	34250279	CKO_combined_peak_23700	1.92986	1.16557	2.29505	4.36423	3.93933	4.35128	2.34763	0.00951966	Pbx3	1
chr2	35621955	35622161	CKO_combined_peak_23746	2.26774	0.955317	2.17788	2.94196	3.55159	4.77833	2.08702	0.0494108	Dab2ip	1
chr2	35841701	35841868	CKO_combined_peak_23749	1.31436	2.38941	1.15805	2.73558	4.52638	3.44766	2.2028	0.0440179	Ttll11	1
chr2	38511814	38511947	CKO_combined_peak_23790	1.89465	1.33647	1.57772	3.79815	3.52937	3.96724	2.34875	0.000609082	Nek6	1
chr2	38536317	38536883	CKO_combined_peak_23791	3.31292	4.4239	5.13082	8.15425	10.8072	9.10042	2.18081	0.008128	Nek6	1
chr2	44345379	44345680	CKO_combined_peak_23844	1.30253	2.68452	2.45296	4.26763	4.96079	7.22591	2.55502	0.0463416	Arhgap15	1
chr2	45024015	45024125	CKO_combined_peak_23855	0.393835	0.577112	1.45917	2.90653	2.20724	3.15088	3.40093	0.0115237	Zeb2	1
chr2	52319230	52319684	CKO_combined_peak_23929	5.00333	3.46776	3.42507	12.2817	10.1718	10.0306	2.73064	0.00230857	Neb	1
chr2	53088776	53089011	CKO_combined_peak_23944	2.51328	3.33041	2.39556	5.09432	5.09011	6.73587	2.05362	0.0178645	Fmnl2	1
chr2	60310720	60310868	CKO_combined_peak_24037	1.2294	0.612764	1.43898	2.65952	2.50452	2.65596	2.38332	0.0221056	Ly75	1
chr2	60370196	60370521	CKO_combined_peak_24039	1.86173	0.507859	1.20698	2.96655	3.27464	4.79276	3.08507	0.0272454	Ly75	1
chr2	61578411	61578871	CKO_combined_peak_24069	4.13128	5.1476	4.09528	11.289	11.0842	10.3234	2.44476	0.000166488	Tank	1
chr2	61585421	61585596	CKO_combined_peak_24070	1.51007	1.86042	0.859031	3.99901	3.45927	2.54443	2.36497	0.0250262	Tank	1
chr2	68289294	68289431	CKO_combined_peak_24132	2.11866	2.39631	2.74897	6.12987	6.17329	5.51817	2.4534	0.000258797	Stk39	1
chr2	68301935	68302194	CKO_combined_peak_24135	5.16573	6.34473	4.8641	8.81384	11.5367	13.5333	2.0693	0.0398467	Stk39	1
chr2	68303738	68303852	CKO_combined_peak_24136	1.93808	1.52739	1.26374	3.58981	4.20279	3.24778	2.33451	0.00499938	Stk39	1
chr2	68434586	68434877	CKO_combined_peak_24146	2.23557	3.44369	4.80277	9.66112	8.28512	7.32569	2.41098	0.00816636	Stk39	1
chr2	70118529	70118754	CKO_combined_peak_24186	2.20139	0.890768	1.14836	3.89977	4.72644	4.26971	3.04112	0.00663746	Myo3b	1
chr2	70118911	70119197	CKO_combined_peak_24187	2.00452	1.46181	2.12169	4.15857	3.8655	4.65361	2.26872	0.00162678	Myo3b	1
chr2	71274454	71274855	CKO_combined_peak_24217	1.10015	2.41536	0.773209	4.07155	3.97597	3.43292	2.67689	0.0282058	Slc25a12	1
chr2	73605186	73605737	CKO_combined_peak_24276	2.58411	1.69857	1.73646	5.94047	5.68875	4.86057	2.73956	0.00140085	Chn1os3	1
chr2	73631686	73631844	CKO_combined_peak_24277	0.849985	1.19388	1.5263	2.92288	2.98117	2.19881	2.2696	0.0104277	Chn1	1
chr2	75891996	75892371	CKO_combined_peak_24313	2.52615	4.85368	3.22376	9.06389	6.70118	8.30093	2.26961	0.01019	Agps	1
chr2	76374842	76375097	CKO_combined_peak_24328	3.21092	2.17654	1.75631	4.54989	6.08102	6.27472	2.36649	0.0107142	Rbm45	1
chr2	79372596	79372703	CKO_combined_peak_24377	1.84894	3.32244	1.06104	5.49131	5.1963	5.2666	2.55987	0.0373085	Cerkl	1
chr2	93424572	93424985	CKO_combined_peak_24563	4.69583	4.73428	5.20022	10.179	9.75301	9.54931	2.01508	4.14944e-05	Cd82	1
chr2	93454248	93454836	CKO_combined_peak_24565	5.61907	8.03555	4.1652	11.8897	11.7462	12.7266	2.04056	0.0251824	Cd82	1
chr2	93454248	93454836	CKO_combined_peak_24565	5.61907	8.03555	4.1652	11.8897	11.7462	12.7266	2.04056	0.0251824	Gm10804	1
chr2	102733141	102733605	CKO_combined_peak_24650	2.19877	2.5389	1.12721	4.18635	4.92395	4.6664	2.34902	0.0119991	Slc1a2	1
chr2	109917392	109917954	CKO_combined_peak_24742	4.68678	6.19655	3.32415	8.09598	10.1554	10.7063	2.0382	0.0128916	Lgr4	1
chr2	112262329	112262429	CKO_combined_peak_24760	3.83399	5.32345	4.07929	10.2665	8.49788	9.72102	2.152	0.00199724	Nop10	1
chr2	112556652	112556911	CKO_combined_peak_24771	2.04064	2.18144	0.779948	4.92401	5.19966	2.92202	2.60808	0.0433384	Aven	1
chr2	117180614	117180787	CKO_combined_peak_24813	3.17193	4.28283	1.90086	5.18694	7.51312	7.46698	2.15561	0.0254882	Spred1	1
chr2	118620732	118620899	CKO_combined_peak_24847	3.00486	3.71445	2.56927	6.71769	4.80262	7.8671	2.08723	0.0499856	Bub1b	1
chr2	121570247	121570354	CKO_combined_peak_24942	2.66544	3.0936	2.90505	6.6998	4.77273	6.58515	2.0842	0.0333335	Frmd5	1
chr2	122164375	122164591	CKO_combined_peak_24963	2.63742	1.44851	1.31583	5.62796	4.57117	4.12292	2.65137	0.00840432	Patl2	1
chr2	122164375	122164591	CKO_combined_peak_24963	2.63742	1.44851	1.31583	5.62796	4.57117	4.12292	2.65137	0.00840432	Trim69	1
chr2	126636399	126636718	CKO_combined_peak_25038	1.49159	2.48471	1.34013	5.8821	4.83309	5.22037	2.99742	0.00186075	Gabpb1	1
chr2	128380723	128380890	CKO_combined_peak_25091	1.64727	1.28702	1.25651	5.67537	5.84941	3.73577	3.64144	0.0286572	Gm14005	1
chr2	130208947	130209053	CKO_combined_peak_25142	0.613045	0.256667	0.391486	1.28021	1.16053	0.807828	2.57578	0.0229533	Tmc2	1
chr2	131127273	131127431	CKO_combined_peak_25168	1.79594	1.0963	1.8831	2.85543	3.99026	2.9524	2.05181	0.0238189	Hspa12b	1
chr2	132094525	132094742	CKO_combined_peak_25201	1.63039	2.26096	0.847918	3.1759	5.09835	4.59248	2.71492	0.0223471	Slc23a2	1
chr2	135863081	135863410	CKO_combined_peak_25250	1.13243	1.65115	2.88676	6.36628	4.66405	4.3007	2.70372	0.0186322	Plcb4	1
chr2	135891007	135891808	CKO_combined_peak_25253	4.54402	4.92846	5.58638	11.774	9.16322	10.5906	2.09364	0.00991962	Plcb4	1
chr2	140042522	140043029	CKO_combined_peak_25277	3.16156	2.56684	2.75507	5.95013	6.03399	7.54237	2.30171	0.0122184	Tasp1	1
chr2	145804708	145804811	CKO_combined_peak_25333	1.41602	1.40876	1.74078	3.6145	2.72655	4.48933	2.37219	0.0490216	Rin2	1
chr2	145838799	145838948	CKO_combined_peak_25336	2.17094	1.43033	1.68681	5.5599	4.8342	4.04477	2.73046	0.00888773	Rin2	1
chr2	146899136	146899237	CKO_combined_peak_25355	1.37257	2.07418	1.91479	3.61573	3.51774	4.62667	2.19343	0.0113467	Kiz	1
chr2	156048092	156048221	CKO_combined_peak_25578	1.02987	2.38323	1.62664	4.4722	5.11315	3.47071	2.59062	0.0134688	Fer1l4	1
chr2	158701649	158701849	CKO_combined_peak_25663	2.4188	1.49637	1.82432	4.2487	4.74667	3.28655	2.1399	0.0181294	Ppp1r16b	1
chr2	165055525	165055738	CKO_combined_peak_25791	2.28135	2.1842	1.20938	3.76924	4.86353	5.48276	2.48735	0.0130576	Cd40	1
chr2	165878107	165878288	CKO_combined_peak_25813	4.14869	4.13863	2.40948	8.54544	8.205	7.27211	2.24577	0.00490865	Zmynd8	1
chr2	168539756	168540087	CKO_combined_peak_25915	1.79526	2.60286	2.27795	3.50735	5.4672	4.43733	2.00895	0.0426437	Nfatc2	1
chr2	169634139	169634244	CKO_combined_peak_25933	1.54721	0.647779	1.09616	3.0517	2.9521	4.22518	3.10803	0.0131613	Tshz2	1
chr2	172393547	172394088	CKO_combined_peak_25973	3.95849	2.90172	3.91775	6.86452	8.66916	11.2183	2.4821	0.0436934	Cass4	1
chr2	172401096	172401567	CKO_combined_peak_25975	2.84827	4.02999	3.30477	8.97382	9.60532	9.38457	2.74611	0.000550051	Cass4	1
chr2	181410739	181411358	CKO_combined_peak_26294	3.62182	3.16753	3.53413	6.37255	8.19781	7.72045	2.15923	0.0138839	Zbtb46	1
chr3	30856317	30856444	CKO_combined_peak_26606	2.6266	1.99944	1.59677	4.05591	5.38485	4.4629	2.23431	0.00793548	Gpr160	1
chr3	30952371	30952874	CKO_combined_peak_26611	3.29005	2.14012	1.32623	5.41409	5.72961	5.95185	2.53027	0.0201782	Phc3	1
chr3	37916964	37917123	CKO_combined_peak_26737	1.26696	2.17312	0.999644	3.0028	2.7181	3.59035	2.09726	0.0244446	Gm20755	1
chr3	37978944	37979059	CKO_combined_peak_26739	2.58676	2.78376	2.80508	5.31937	5.06706	7.14823	2.14476	0.0401161	Gm20755	1
chr3	55461654	55462153	CKO_combined_peak_26923	2.21963	1.56116	1.36824	4.33267	4.13257	4.16586	2.4531	0.00773762	Dclk1	1
chr3	67373876	67374375	CKO_combined_peak_27091	4.75036	5.30504	3.20564	7.88794	9.58535	9.21262	2.01235	0.0059079	Mlf1	1
chr3	84678959	84679238	CKO_combined_peak_27295	3.65674	4.04363	3.57529	7.05136	7.77412	7.93015	2.01812	0.00101817	Tmem154	1
chr3	84906363	84906523	CKO_combined_peak_27303	1.96302	0.821869	0.831907	2.90854	2.90344	2.14584	2.20024	0.0407238	Fbxw7	1
chr3	85887185	85888017	CKO_combined_peak_27309	3.11636	4.00144	4.87381	10.8409	9.45408	10.5371	2.57114	0.000795898	Glt28d2	1
chr3	86110097	86110287	CKO_combined_peak_27313	2.3751	2.18608	1.09616	3.87027	4.28088	3.59259	2.07584	0.0206755	Sh3d19	1
chr3	96105286	96105456	CKO_combined_peak_27662	1.94524	2.16587	2.1739	5.88448	4.80832	6.08284	2.66915	0.0104962	Mir1946b	1
chr3	96105286	96105456	CKO_combined_peak_27662	1.94524	2.16587	2.1739	5.88448	4.80832	6.08284	2.66915	0.0104962	Otud7b	1
chr3	96882117	96882472	CKO_combined_peak_27713	3.21558	2.21741	1.57256	5.21155	5.53074	5.0034	2.2476	0.0181888	Gpr89	1
chr3	97868186	97868371	CKO_combined_peak_27737	1.95534	2.80401	3.44508	6.87058	6.51832	6.55503	2.43087	0.00851984	Pde4dip	1
chr3	100436884	100437093	CKO_combined_peak_27770	2.85012	3.38457	1.84692	5.26914	8.40687	6.55929	2.50387	0.0295991	4930406D18Rik	1
chr3	101048022	101048156	CKO_combined_peak_27798	1.47639	0.446677	0.794658	2.67227	4.27612	3.03082	3.6719	0.0194076	Ptgfrn	1
chr3	101914356	101914689	CKO_combined_peak_27827	2.21596	1.42706	3.14129	6.65892	5.01876	4.14863	2.33278	0.0335654	Slc22a15	1
chr3	103140615	103140721	CKO_combined_peak_27845	0.442755	0.436334	0.664788	1.82983	1.95459	2.34655	3.97115	0.00354983	Dennd2c	1
chr3	103850811	103850922	CKO_combined_peak_27871	3.64268	3.24357	2.54642	6.31115	6.69331	8.19196	2.24713	0.00830114	Bcl2l15	1
chr3	103899278	103899433	CKO_combined_peak_27880	1.53257	1.68506	1.68718	3.39199	3.42003	4.00395	2.20518	0.00709571	Ptpn22	1
chr3	103907691	103908079	CKO_combined_peak_27881	2.67412	3.48966	2.02604	6.09405	9.07358	6.48214	2.6435	0.0257568	Ptpn22	1
chr3	107760185	107760674	CKO_combined_peak_27988	2.90732	4.51406	3.27279	7.08886	7.76716	6.68261	2.01405	0.00551839	Csf1	1
chr3	107895773	107895893	CKO_combined_peak_27995	0.824318	2.3957	1.45502	2.55774	4.13428	4.2679	2.34435	0.0444198	4933431E20Rik	1
chr3	107895773	107895893	CKO_combined_peak_27995	0.824318	2.3957	1.45502	2.55774	4.13428	4.2679	2.34435	0.0444198	Gstm5	1
chr3	108124229	108124430	CKO_combined_peak_28002	2.01163	2.14766	1.28937	3.73269	4.75526	3.13225	2.13267	0.0297023	Gnai3	1
chr3	110141758	110141860	CKO_combined_peak_28063	0.806975	2.15164	2.01116	4.87587	4.6655	3.32605	2.58914	0.0156866	Ntng1	1
chr3	117836510	117836711	CKO_combined_peak_28148	0.991446	0.911403	1.37507	1.94765	2.74606	2.39788	2.16344	0.0145176	Snx7	1
chr3	123220530	123220637	CKO_combined_peak_28211	0	0.601768	0.439049	1.51393	0.983286	0.914603	3.27802	0.0390227	Synpo2	1
chr3	126659891	126660075	CKO_combined_peak_28236	2.09153	4.93862	3.5021	8.0779	7.12115	6.82113	2.09074	0.0274109	Camk2d	1
chr3	126690620	126690832	CKO_combined_peak_28239	1.68247	3.33668	2.93245	4.78571	5.82559	5.81637	2.06596	0.012593	Camk2d	1
chr3	132791216	132791642	CKO_combined_peak_28342	2.22711	2.98891	1.35642	4.27625	4.82933	4.65575	2.09379	0.026368	Tbck	1
chr3	132871289	132871589	CKO_combined_peak_28343	1.87487	2.90508	2.33326	5.27179	7.57525	5.54555	2.58569	0.0227718	Gm29811	1
chr3	135556101	135556201	CKO_combined_peak_28386	1.50182	1.3422	2.10619	3.26823	4.4189	4.07761	2.37661	0.00761589	Manba	1
chr3	137954313	137954661	CKO_combined_peak_28427	3.22217	4.57094	2.8799	11.3126	8.68625	8.39191	2.66005	0.0102587	Dapp1	1
chr3	138419141	138419855	CKO_combined_peak_28444	2.36834	3.98829	2.47612	7.61631	6.21046	7.23918	2.38498	0.00428246	Adh4	1
chr3	138420508	138420661	CKO_combined_peak_28445	1.80744	2.39467	4.1605	6.71477	7.89221	9.27457	2.85575	0.00724445	Adh4	1
chr3	138864092	138864392	CKO_combined_peak_28459	1.62698	1.37243	1.90523	5.10128	6.28034	3.94169	3.12425	0.0305587	Tspan5	1
chr3	142562166	142562489	CKO_combined_peak_28502	2.51258	1.81097	2.3368	5.86864	4.49512	4.53713	2.23725	0.0135998	Gbp3	1
chr3	144432172	144432345	CKO_combined_peak_28535	1.91568	2.42711	1.99137	4.84197	4.33197	5.78879	2.36223	0.0128612	Hs2st1	1
chr3	146122839	146123054	CKO_combined_peak_28567	2.22319	2.27777	2.24331	5.50874	5.79324	5.71245	2.5228	0.000413068	Mcoln3	1
chr3	146123190	146123381	CKO_combined_peak_28568	3.09982	3.84598	2.84494	7.71862	6.36016	6.02461	2.05331	0.00870517	Mcoln3	1
chr3	146220765	146221123	CKO_combined_peak_28577	1.27061	2.64721	1.19195	3.6576	4.32693	4.14823	2.37442	0.0248113	Lpar3	1
chr3	146257544	146257691	CKO_combined_peak_28578	2.11206	0.894552	1.66714	2.59544	3.76032	3.83351	2.1801	0.0271421	Lpar3	1
chr4	6882760	6883012	CKO_combined_peak_28784	3.41532	4.66401	4.20071	10.302	9.89171	7.04197	2.21788	0.0287421	Tox	1
chr4	24569301	24569401	CKO_combined_peak_29007	1.23467	1.44196	0.963056	4.73893	2.81644	3.89819	3.14685	0.0361781	Mms22l	1
chr4	41255909	41256009	CKO_combined_peak_29222	0.873657	1.07013	0	2.27355	4.43508	2.92772	4.95751	0.0379759	Ubap2	1
chr4	43834634	43835198	CKO_combined_peak_29352	2.00479	1.61761	1.41601	4.3662	4.11262	4.12966	2.50247	0.00120299	Olfr157	1
chr4	44624601	44625087	CKO_combined_peak_29379	2.01307	1.05057	1.93165	3.09338	4.80097	4.63136	2.5075	0.0249739	Pax5	1
chr4	48267756	48267995	CKO_combined_peak_29467	3.03012	1.15353	2.69618	5.08933	4.40217	5.23094	2.13994	0.0301937	Erp44	1
chr4	57287915	57288055	CKO_combined_peak_29536	1.28934	1.03645	1.48205	2.05533	2.89043	2.91258	2.06373	0.0257551	Ptpn3	1
chr4	57301473	57301598	CKO_combined_peak_29539	4.33219	2.03144	2.161	9.50912	6.11199	9.06208	2.89551	0.0180201	Ptpn3	1
chr4	59682555	59683014	CKO_combined_peak_29592	3.22004	2.57446	1.82352	7.62648	7.56424	8.35599	3.09092	0.00089434	E130308A19Rik	1
chr4	63853841	63854035	CKO_combined_peak_29702	2.27031	2.92169	1.49733	5.62162	5.96145	5.70025	2.58371	0.00985781	Tnfsf8	1
chr4	82848958	82849093	CKO_combined_peak_29813	1.52429	1.44431	0.678575	2.38407	3.56701	2.68216	2.3671	0.0230369	Zdhhc21	1
chr4	83266273	83266561	CKO_combined_peak_29818	2.86807	2.35225	1.5741	4.40846	4.65922	5.13666	2.09059	0.00916303	Ttc39b	1
chr4	87984721	87984982	CKO_combined_peak_29869	3.45801	2.88746	3.51288	8.13382	9.1258	5.84301	2.34346	0.0404168	Mllt3	1
chr4	88247933	88248033	CKO_combined_peak_29880	0.259931	0.0272067	0.234892	0.895211	0.728388	0.489313	4.04749	0.0259004	Focad	1
chr4	97841404	97841575	CKO_combined_peak_30006	0.789589	0.530345	1.89562	2.9375	4.59089	2.5038	3.11989	0.0487438	Nfia	1
chr4	97860974	97861368	CKO_combined_peak_30007	1.40008	1.63885	2.22173	7.77926	4.69571	6.18472	3.54702	0.0302535	Nfia	1
chr4	97885605	97886104	CKO_combined_peak_30009	1.40065	1.98462	1.44356	4.19599	4.05147	3.553	2.44375	0.00101635	Nfia	1
chr4	102393619	102394017	CKO_combined_peak_30073	1.56742	0.916005	1.47938	2.88478	3.29626	4.32555	2.6513	0.0214207	Pde4b	1
chr4	102859554	102859709	CKO_combined_peak_30086	2.51081	0.175527	0.434423	3.54784	4.79849	5.38771	4.40086	0.0213216	Sgip1	1
chr4	120731071	120731201	CKO_combined_peak_30383	3.78233	3.34852	3.22223	8.62418	5.81466	7.89802	2.15751	0.0371909	Kcnq4	1
chr4	122838563	122838684	CKO_combined_peak_30416	3.05521	3.71001	2.13538	6.79952	5.99299	6.72637	2.19298	0.00565013	Ppt1	1
chr4	129558338	129560921	CKO_combined_peak_30587	4.02247	4.40104	3.53504	34.4784	44.8229	36.6931	9.6997	0.00781798	Lck	1
chr4	133240991	133241129	CKO_combined_peak_30712	2.53234	4.70532	2.45104	6.23991	9.16058	6.11051	2.22022	0.0376076	Map3k6	1
chr4	137707323	137707484	CKO_combined_peak_30919	2.09882	1.58847	1.02613	3.12437	4.38843	5.21732	2.70082	0.0301731	Rap1gap	1
chr4	138089341	138089693	CKO_combined_peak_30929	1.21843	1.82151	1.19448	3.068	2.9085	2.96785	2.1123	0.0132357	Eif4g3	1
chr4	139203521	139203736	CKO_combined_peak_30961	4.67138	2.37901	4.31545	6.13329	8.64656	9.66109	2.15039	0.0321901	Capzb	1
chr4	139579035	139579276	CKO_combined_peak_30974	5.25495	7.68412	5.85117	13.9797	11.7805	14.967	2.16747	0.00434455	Iffo2	1
chr4	141952268	141952457	CKO_combined_peak_31042	1.40586	1.83777	1.01911	4.3832	5.60958	4.9708	3.51032	0.00197967	Fhad1	1
chr4	144980773	144981395	CKO_combined_peak_31072	3.15628	3.36075	2.4257	5.56393	6.70618	6.40224	2.08799	0.00212198	Vps13d	1
chr4	144986100	144986654	CKO_combined_peak_31073	3.37817	2.90074	2.15671	5.24527	6.4921	5.19049	2.00671	0.00753371	Vps13d	1
chr4	145027238	145027543	CKO_combined_peak_31075	2.37442	2.78312	1.78928	4.79868	5.64668	4.61238	2.16757	0.0033615	Vps13d	1
chr4	145315129	145315365	CKO_combined_peak_31096	3.42353	3.19333	4.17696	7.73103	10.5177	7.88569	2.42124	0.021279	Tnfrsf8	1
chr4	149403110	149403298	CKO_combined_peak_31601	1.10609	3.17412	2.14068	6.19784	6.5865	7.10545	3.09767	0.00828561	Ube4b	1
chr4	156008434	156008659	CKO_combined_peak_31823	1.50824	1.5397	2.53335	6.86485	7.33784	6.35382	3.68311	0.000402009	Sdf4	1
chr4	156013663	156014036	CKO_combined_peak_31824	4.00892	4.79461	3.32081	7.62675	7.54209	9.63759	2.046	0.0102307	Tnfrsf4	1
chr5	3373269	3373619	CKO_combined_peak_31855	2.3497	2.17913	2.93279	4.31366	4.67325	6.01157	2.01008	0.0252836	Cdk6	1
chr5	3382658	3382823	CKO_combined_peak_31856	1.81602	1.17071	1.72728	4.80115	3.98775	2.83209	2.4652	0.0439606	Cdk6	1
chr5	3494462	3494941	CKO_combined_peak_31863	2.18267	2.92704	2.2443	5.68387	9.36041	8.11777	3.14958	0.034355	Cdk6	1
chr5	4987721	4987985	CKO_combined_peak_31888	1.10766	0.961854	0.845254	1.89732	2.63642	2.07279	2.26657	0.022024	Cdk14	1
chr5	5514233	5514417	CKO_combined_peak_31892	2.64876	1.25683	1.36594	3.72232	4.0554	3.0981	2.06312	0.0318872	Cldn12	1
chr5	21020218	21020335	CKO_combined_peak_32128	0.401128	0.620096	0.883352	1.80354	1.72932	2.23049	3.02605	0.00370838	Ptpn12	1
chr5	21186873	21187020	CKO_combined_peak_32131	5.06404	2.35051	4.28238	7.06134	10.0477	7.14553	2.07358	0.0317787	Gsap	1
chr5	23894163	23894606	CKO_combined_peak_32187	3.41294	2.47501	2.17924	5.60689	6.60976	7.5109	2.44541	0.00630546	Mir3471-1	1
chr5	24841181	24841281	CKO_combined_peak_32235	1.52348	3.72732	3.39027	6.82065	6.04563	5.65157	2.143	0.024106	Rheb	1
chr5	30240613	30240890	CKO_combined_peak_32295	1.50401	1.88908	1.1787	4.59378	3.71353	3.40635	2.56216	0.00854522	Ept1	1
chr5	37246677	37246857	CKO_combined_peak_32484	2.5231	1.7634	3.65387	7.62587	6.9152	5.35526	2.50572	0.0109892	Crmp1	1
chr5	43728383	43728548	CKO_combined_peak_32539	1.48344	1.09926	1.32393	3.30268	4.29186	3.41036	2.81698	0.0101908	Cc2d2a	1
chr5	43728789	43729014	CKO_combined_peak_32540	1.29324	2.07577	2.43243	3.52716	5.16167	4.33858	2.24555	0.0174568	Cc2d2a	1
chr5	73194800	73195006	CKO_combined_peak_32871	2.41144	0.9245	2.58457	5.45624	4.20376	5.71657	2.59717	0.0113804	Fryl	1
chr5	74476503	74476866	CKO_combined_peak_32906	1.84386	1.43154	1.03965	4.1122	4.97855	3.16324	2.83983	0.0229964	Scfd2	1
chr5	86741101	86741479	CKO_combined_peak_33008	3.80881	2.25283	2.46077	6.44135	6.45316	4.43791	2.03375	0.0277534	Tmprss11e	1
chr5	88753398	88753554	CKO_combined_peak_33026	1.48109	1.32546	0.552096	2.63244	2.34496	3.58621	2.54972	0.0239407	Mob1b	1
chr5	90256964	90257332	CKO_combined_peak_33042	1.8247	1.34555	0.599995	3.65668	3.31206	4.65823	3.08388	0.00858457	Ankrd17	1
chr5	96219644	96219784	CKO_combined_peak_33140	1.9598	1.65831	3.31085	4.02946	5.7115	6.41932	2.33228	0.0284951	Mrpl1	1
chr5	99499825	99500066	CKO_combined_peak_33180	1.81257	1.83636	2.86223	4.90264	6.54174	5.68158	2.63025	0.00502512	A930011G23Rik	1
chr5	100466663	100467167	CKO_combined_peak_33198	2.30792	2.31221	2.54932	5.42731	5.87079	5.84134	2.39062	0.000198726	Lin54	1
chr5	103439108	103439451	CKO_combined_peak_33246	3.14284	2.56732	3.11363	6.80242	5.87761	5.33774	2.04195	0.00946625	Ptpn13	1
chr5	103442225	103442428	CKO_combined_peak_33247	2.37595	3.10041	2.48006	7.81882	8.03341	10.8951	3.36173	0.0198749	Ptpn13	1
chr5	103519072	103519501	CKO_combined_peak_33251	3.17425	1.95119	1.96199	6.60303	4.2711	6.78841	2.49209	0.0311232	Ptpn13	1
chr5	105557827	105558267	CKO_combined_peak_33306	1.62457	2.08791	2.18165	3.70905	5.18701	4.67813	2.303	0.0168752	Lrrc8c	1
chr5	105798579	105798928	CKO_combined_peak_33321	1.70888	1.7748	0.724641	5.36833	3.83094	4.54496	3.26597	0.00576542	Lrrc8d	1
chr5	107778893	107779031	CKO_combined_peak_33364	2.06668	2.07665	0.516308	4.53062	4.04074	5.17088	2.94921	0.0119984	Evi5	1
chr5	115712134	115712303	CKO_combined_peak_33612	5.57118	5.80625	5.05457	12.6752	9.54904	12.3342	2.10312	0.021505	Ccdc64	1
chr5	117481537	117481871	CKO_combined_peak_33642	1.64295	0.483313	1.46749	4.03742	4.92378	3.46475	3.45765	0.0066027	Ksr2	1
chr5	122284942	122285156	CKO_combined_peak_33749	4.14999	4.19543	2.14403	8.22037	5.80896	7.35494	2.03865	0.0206032	Pptc7	1
chr5	124637293	124637560	CKO_combined_peak_33872	1.83888	2.63236	2.77999	4.40128	6.04414	4.53577	2.06602	0.0215962	Atp6v0a2	1
chr5	130196326	130196636	CKO_combined_peak_33956	2.69714	1.47443	2.35902	4.58835	4.37034	4.57745	2.07273	0.020317	Rabgef1	1
chr5	131183148	131183286	CKO_combined_peak_33966	1.17199	0.460017	0.204254	2.9449	3.2842	1.90288	4.42855	0.0180782	Wbscr17	1
chr5	135713489	135713703	CKO_combined_peak_34039	3.55617	3.30125	3.46484	7.67256	6.60316	6.80237	2.042	0.00614157	Por	1
chr5	137030117	137030368	CKO_combined_peak_34085	4.41561	4.78376	4.73527	9.83072	9.11534	9.36713	2.03186	0.000214929	Vgf	1
chr5	137425781	137425956	CKO_combined_peak_34097	2.15784	1.73087	2.56368	4.35628	5.95198	4.72071	2.32921	0.0138527	Zan	1
chr5	139283528	139283786	CKO_combined_peak_34165	1.97019	2.40432	1.74803	3.86636	3.31885	5.10808	2.00787	0.0470916	Adap1	1
chr5	139299226	139299420	CKO_combined_peak_34166	2.3373	1.99142	2.87359	5.303	7.99309	6.83525	2.79512	0.0223398	Adap1	1
chr5	139303511	139304006	CKO_combined_peak_34167	4.27968	5.2215	3.78199	9.52049	9.29003	11.2674	2.26436	0.00287816	Adap1	1
chr5	140517970	140518152	CKO_combined_peak_34205	2.04708	1.77392	1.51432	4.32537	3.2106	4.1045	2.18178	0.0135837	Chst12	1
chr5	143198865	143198965	CKO_combined_peak_34276	0.830335	0.952235	1.87913	2.27355	2.22563	3.18054	2.09731	0.0421896	Spdye4b	1
chr5	144165895	144166114	CKO_combined_peak_34310	3.35629	2.08709	1.39791	4.73332	5.19961	4.36807	2.0904	0.0344217	Lmtk2	1
chr5	144267674	144267782	CKO_combined_peak_34318	2.20621	1.69622	1.34845	4.17081	5.30555	4.78742	2.71646	0.00244701	Baiap2l1	1
chr5	147049882	147050138	CKO_combined_peak_34379	3.40709	2.2814	1.19281	5.49515	6.27856	5.61946	2.5276	0.0208602	Lnx2	1
chr5	147055772	147056221	CKO_combined_peak_34381	3.44131	2.8459	3.03249	7.51942	9.59289	7.61214	2.65292	0.0125902	Lnx2	1
chr6	6005747	6005887	CKO_combined_peak_34553	1.1243	1.94982	1.08497	4.43545	4.74031	3.57665	3.06615	0.00355245	Dync1i1	1
chr6	7692598	7692705	CKO_combined_peak_34563	2.53048	2.0172	0.563446	4.30275	3.25241	4.11572	2.28343	0.045075	Asns	1
chr6	8736254	8736406	CKO_combined_peak_34590	2.71712	4.85664	2.7301	8.2734	5.37773	9.24975	2.22255	0.0474327	Ica1	1
chr6	31137063	31137169	CKO_combined_peak_34827	2.4045	0.898335	2.13471	4.34334	4.0008	5.24704	2.49951	0.011401	Lincpint	1
chr6	37419518	37419803	CKO_combined_peak_34910	1.78861	1.17737	1.37089	3.81917	2.49612	2.98452	2.14436	0.033576	Creb3l2	1
chr6	38581892	38581993	CKO_combined_peak_34939	1.00083	2.63986	1.79851	5.25477	3.34145	4.44096	2.39689	0.02649	Luc7l2	1
chr6	43514539	43514639	CKO_combined_peak_35038	0.505421	0.74365	0.391486	1.69806	1.21398	1.07649	2.4312	0.0337319	Tpk1	1
chr6	47560994	47561404	CKO_combined_peak_35064	2.55705	3.03919	2.30308	4.80357	6.17848	5.66887	2.10789	0.00721255	Ezh2	1
chr6	50373089	50373212	CKO_combined_peak_35192	2.18958	1.03223	0.693853	3.73726	4.41508	5.11193	3.38749	0.00694201	Osbpl3	1
chr6	50392024	50392275	CKO_combined_peak_35195	1.81802	2.18593	2.14304	4.61956	6.33593	4.54548	2.52172	0.0294631	Osbpl3	1
chr6	50393991	50394387	CKO_combined_peak_35196	3.68491	3.40542	3.93859	9.30447	10.4987	10.0231	2.70437	0.000773099	Osbpl3	1
chr6	53038245	53038461	CKO_combined_peak_35252	2.27306	2.16646	1.3847	3.44716	4.56367	3.8624	2.0386	0.00987417	Jazf1	1
chr6	85513438	85513857	CKO_combined_peak_35734	1.71805	1.74668	1.24827	4.12047	3.41306	4.58561	2.57143	0.00843069	Egr4	1
chr6	86547890	86548348	CKO_combined_peak_35754	3.3926	3.07709	2.89255	7.56712	9.25595	7.94867	2.64592	0.00631584	1600020E01Rik	1
chr6	86956338	86956464	CKO_combined_peak_35773	1.53575	2.69188	1.34224	4.07119	3.80253	3.54687	2.05042	0.0319985	Aak1	1
chr6	87916083	87916475	CKO_combined_peak_35807	3.17547	4.00004	2.99806	6.83479	7.38299	8.53178	2.23614	0.00397169	Hmces	1
chr6	88782903	88783398	CKO_combined_peak_35825	2.02315	1.65988	2.39004	4.23994	4.7938	4.82888	2.28264	0.000834787	Mgll	1
chr6	91712963	91713074	CKO_combined_peak_35885	2.05551	1.17651	0.472604	3.74444	6.60581	5.25314	4.21187	0.0227884	Slc6a6	1
chr6	99050658	99050763	CKO_combined_peak_35971	4.75166	2.69476	2.32655	6.95598	5.64213	8.24066	2.13229	0.0256589	Foxp1	1
chr6	99050897	99051070	CKO_combined_peak_35972	1.79464	2.31179	1.38491	4.02882	4.78108	5.52009	2.60956	0.00743767	Foxp1	1
chr6	108324539	108324834	CKO_combined_peak_36067	1.97518	2.33947	2.82666	7.88517	7.83533	7.16001	3.20397	0.000104762	Itpr1	1
chr6	108338372	108338695	CKO_combined_peak_36068	2.12138	1.47124	1.61927	6.02702	7.48184	6.55952	3.8505	0.00236356	Itpr1	1
chr6	108448107	108448652	CKO_combined_peak_36071	2.855	1.47599	0.992722	4.70745	5.3638	5.59044	2.94187	0.0129224	Itpr1	1
chr6	108658186	108658417	CKO_combined_peak_36082	2.47866	4.4049	2.53195	6.86802	7.25937	6.66539	2.20835	0.0205908	0610040F04Rik	1
chr6	115577335	115577815	CKO_combined_peak_36233	2.11345	2.22944	3.70281	6.69039	7.11528	6.34578	2.50462	0.00741298	Tsen2	1
chr6	115577997	115578269	CKO_combined_peak_36234	2.09708	1.92381	2.17332	6.67646	8.32232	6.07744	3.40257	0.0168744	Tsen2	1
chr6	122527463	122528034	CKO_combined_peak_36398	1.89296	4.03574	2.39828	6.86345	5.4002	8.43087	2.48524	0.0224128	Mfap5	1
chr6	125481721	125481926	CKO_combined_peak_36507	2.02521	3.30905	3.27321	7.06325	4.56378	7.53463	2.22617	0.0448061	Cd9	1
chr6	128992863	128993093	CKO_combined_peak_36592	3.06706	3.03612	2.54296	6.06074	5.01428	7.01349	2.09209	0.0245003	BC064078	1
chr6	128993299	128993476	CKO_combined_peak_36593	1.3176	1.49099	1.64999	3.9739	3.62594	2.72302	2.31528	0.028185	BC064078	1
chr6	129434288	129434553	CKO_combined_peak_36617	1.41682	2.62485	2.04755	3.91437	5.34152	6.19797	2.5379	0.025063	Clec1a	1
chr6	129903394	129903597	CKO_combined_peak_36629	0.426816	1.1526	0.836969	1.97046	2.16484	1.3659	2.27662	0.0331355	Klra5	1
chr6	134059600	134059701	CKO_combined_peak_36744	0.96509	2.36151	1.48842	3.76346	3.87032	5.43412	2.71399	0.0176484	Etv6	1
chr6	134067047	134067331	CKO_combined_peak_36745	2.9949	3.84151	1.69276	4.96338	8.56056	8.15522	2.54177	0.0409739	Etv6	1
chr6	134067735	134067852	CKO_combined_peak_36746	2.98687	4.26316	1.65963	7.92463	8.45291	9.38896	2.89197	0.00621833	Etv6	1
chr6	134716161	134716475	CKO_combined_peak_36772	1.86946	0.993536	1.94247	4.81274	6.1163	5.18921	3.35415	0.00194341	Dusp16	1
chr6	136547110	136547235	CKO_combined_peak_36828	3.40799	3.91777	2.161	7.27535	10.2946	6.58942	2.54664	0.0336046	Atf7ip	1
chr6	149409377	149409690	CKO_combined_peak_37055	2.28374	1.91229	1.10066	3.70678	3.87854	4.05155	2.19701	0.0197834	Bicd1	1
chr7	3290121	3290594	CKO_combined_peak_37064	3.35218	3.83464	3.79568	7.72821	10.6752	10.1673	2.60148	0.0207454	Myadm	1
chr7	3330340	3330443	CKO_combined_peak_37065	1.2618	0.704381	1.84721	4.41466	5.12308	5.35236	3.90469	0.00116386	Prkcg	1
chr7	4470367	4470560	CKO_combined_peak_37100	1.29442	2.74417	2.73837	4.01994	6.3907	5.21427	2.30559	0.0290629	Eps8l1	1
chr7	4470367	4470560	CKO_combined_peak_37100	1.29442	2.74417	2.73837	4.01994	6.3907	5.21427	2.30559	0.0290629	D630041G03Rik	1
chr7	4777338	4777522	CKO_combined_peak_37117	1.59318	2.37566	2.66381	3.53698	5.62126	4.98178	2.13188	0.036598	Il11	1
chr7	16207187	16207328	CKO_combined_peak_37505	1.91517	3.42818	2.34336	5.56798	5.07978	5.47152	2.09703	0.0168622	Dhx34	1
chr7	17056081	17056295	CKO_combined_peak_37568	2.02101	3.61485	4.12707	7.09156	6.04722	6.72996	2.03512	0.0189823	Hif3a	1
chr7	19910861	19910988	CKO_combined_peak_37664	2.48447	3.24196	1.28235	5.51045	3.77259	5.76645	2.14723	0.0344786	Pvr	1
chr7	25385794	25385995	CKO_combined_peak_37777	2.23794	1.68294	2.41124	4.65526	5.86255	5.00268	2.45107	0.00379271	4732471J01Rik	1
chr7	25385794	25385995	CKO_combined_peak_37777	2.23794	1.68294	2.41124	4.65526	5.86255	5.00268	2.45107	0.00379271	Lipe	1
chr7	28444877	28444986	CKO_combined_peak_37877	2.12635	4.22661	1.79581	7.2678	9.4297	6.45684	2.84145	0.0135089	Gmfg	1
chr7	29025709	29026193	CKO_combined_peak_37908	2.0736	2.28409	3.0688	5.35065	5.14521	5.66821	2.17654	0.00353444	Ryr1	1
chr7	35118884	35119358	CKO_combined_peak_38041	3.95746	5.33421	5.13062	9.16134	11.1188	11.2865	2.18874	0.00389525	Cebpa	1
chr7	35728510	35728657	CKO_combined_peak_38064	1.99909	1.01177	2.77502	3.74575	6.39199	5.94166	2.77908	0.031555	Dpy19l3	1
chr7	39449254	39449578	CKO_combined_peak_38187	1.48418	2.08809	1.54661	3.23227	3.77683	3.46849	2.04685	0.00227144	Zfp939	1
chr7	43475798	43476128	CKO_combined_peak_38257	1.68036	3.55611	1.94082	6.29963	5.27776	5.53072	2.38364	0.0151585	Iglon5	1
chr7	43481262	43481601	CKO_combined_peak_38258	2.5516	2.3301	1.9147	4.53117	4.90845	4.97733	2.12126	0.000606181	Iglon5	1
chr7	44485215	44485379	CKO_combined_peak_38281	3.86111	3.72157	2.53989	6.77126	8.15243	7.1756	2.18317	0.00243465	5430431A17Rik	1
chr7	46899290	46899704	CKO_combined_peak_38401	1.88356	1.09528	1.52055	4.27664	4.22646	3.59302	2.68839	0.001333	Tsg101	1
chr7	47104174	47104277	CKO_combined_peak_38411	2.95823	2.2188	2.17408	5.43555	5.74382	8.6382	2.69586	0.048125	Ptpn5	1
chr7	47110653	47110823	CKO_combined_peak_38413	1.25718	3.24347	3.01675	6.3651	4.18943	5.48319	2.13341	0.0332538	Ptpn5	1
chr7	58812719	58812896	CKO_combined_peak_38541	0.632287	1.2758	1.82251	2.17159	2.51484	2.91653	2.038	0.0427957	Atp10a	1
chr7	58822437	58822580	CKO_combined_peak_38542	1.83285	1.73134	1.31408	3.56733	4.85593	6.03372	2.96355	0.0407453	Atp10a	1
chr7	74486211	74486357	CKO_combined_peak_38789	2.34907	1.75788	0.643539	6.98805	5.73731	5.10539	3.75346	0.00440246	Slco3a1	1
chr7	80765886	80766492	CKO_combined_peak_38962	6.3982	6.4949	8.76775	15.1969	14.9578	17.2309	2.18761	0.00128729	Iqgap1	1
chr7	90146432	90146626	CKO_combined_peak_39118	1.6897	3.85195	2.82516	5.50808	7.09199	6.1038	2.23548	0.0136633	Picalm	1
chr7	92180842	92181134	CKO_combined_peak_39141	1.32537	1.64607	1.08865	4.13151	3.40913	2.93811	2.58092	0.0132193	Dlg2	1
chr7	99267275	99267465	CKO_combined_peak_39230	2.52711	1.59899	2.36952	4.69294	4.51516	5.62281	2.28322	0.00379376	Map6	1
chr7	100429244	100429344	CKO_combined_peak_39264	3.1625	1.74123	0.704674	4.03555	7.00872	5.90438	3.02201	0.0297704	C2cd3	1
chr7	101357772	101357938	CKO_combined_peak_39300	1.33967	0.677436	1.94328	3.4925	3.14953	3.94005	2.67198	0.0108906	Arap1	1
chr7	102347414	102347663	CKO_combined_peak_39338	2.43577	4.15932	2.70424	6.70822	7.68693	8.6465	2.47778	0.00411586	Stim1	1
chr7	103328911	103329113	CKO_combined_peak_39351	0.636244	0.731798	0.988405	1.84656	1.43835	1.74409	2.13415	0.00564021	Olfr598	1
chr7	107594896	107595333	CKO_combined_peak_39416	3.52094	3.01744	4.99525	6.435	9.43776	8.78412	2.13782	0.0213322	Ppfibp2	1
chr7	113263183	113263387	CKO_combined_peak_39509	3.17835	1.48481	4.75541	8.0034	6.28018	6.12441	2.16678	0.039089	Arntl	1
chr7	122397785	122397916	CKO_combined_peak_39682	3.09757	2.18761	0.80688	6.37267	9.03845	5.02386	3.35436	0.0356192	Prkcb	1
chr7	135588694	135588805	CKO_combined_peak_39969	1.74328	2.27131	1.25558	3.67404	5.2132	4.39353	2.51999	0.0107445	Ptpre	1
chr7	139151021	139151530	CKO_combined_peak_39993	1.89941	2.65475	3.08574	5.24279	5.58734	7.42942	2.39002	0.0191395	Stk32c	1
chr7	139156714	139156828	CKO_combined_peak_39994	2.57145	2.37064	1.97803	4.31276	5.28189	4.59268	2.05016	0.00402772	Stk32c	1
chr7	139188475	139188624	CKO_combined_peak_39995	3.11103	2.80588	2.21754	7.73426	9.17412	6.14104	2.83356	0.0222163	Stk32c	1
chr7	139914227	139914650	CKO_combined_peak_40012	2.1439	2.17182	3.66127	5.99796	6.17227	6.15208	2.2969	0.0194615	Kndc1	1
chr7	141088065	141088176	CKO_combined_peak_40055	3.08327	4.50995	2.43356	7.14325	8.82233	5.87029	2.17775	0.0239203	Pkp3	1
chr8	3587544	3587701	CKO_combined_peak_40189	2.06952	1.99863	1.30163	3.60673	3.56205	4.88794	2.24529	0.0187849	Camsap3	1
chr8	4507639	4507800	CKO_combined_peak_40217	2.24682	2.09543	1.22552	5.81626	6.26847	6.24052	3.29131	0.00163915	Cers4	1
chr8	10006476	10006696	CKO_combined_peak_40249	1.75257	1.1872	2.38451	3.26823	3.50215	4.96727	2.20455	0.0353689	Tnfsf13b	1
chr8	13889818	13890050	CKO_combined_peak_40319	1.34447	2.0405	2.07218	3.70554	4.30475	4.22525	2.24211	0.00210789	Coprs	1
chr8	24554448	24554711	CKO_combined_peak_40604	1.2766	2.21723	0.93778	2.75819	3.02188	3.25899	2.03968	0.0431959	Ido2	1
chr8	33311760	33312396	CKO_combined_peak_40701	1.68247	0.855557	1.32957	3.44294	2.74355	3.40827	2.48081	0.00449312	Wrn	1
chr8	34622384	34623040	CKO_combined_peak_40735	2.6724	4.06442	2.52556	5.61889	6.50911	6.59131	2.021	0.00889428	B930018H19Rik	1
chr8	40594870	40595518	CKO_combined_peak_40824	1.73822	2.51074	1.97918	6.93599	6.44709	5.21783	2.98659	0.00676674	Mtmr7	1
chr8	40634542	40634978	CKO_combined_peak_40826	1.94087	2.937	1.26784	4.38675	5.82117	6.23238	2.67509	0.0102436	Mtmr7	1
chr8	40824654	40824798	CKO_combined_peak_40827	1.05296	0.340084	1.10921	2.42749	1.98958	1.8236	2.49402	0.0182334	Adam39	1
chr8	57354128	57354235	CKO_combined_peak_40963	1.4913	0.525488	1.64644	2.45018	2.57167	2.93436	2.17191	0.0399172	5033428I22Rik	1
chr8	64597175	64597275	CKO_combined_peak_41036	1.66067	2.08585	1.2919	2.91299	4.2894	3.26209	2.07694	0.0291966	Cpe	1
chr8	67961402	67961562	CKO_combined_peak_41066	1.25453	2.5393	1.02765	3.38368	4.2287	2.87471	2.17508	0.0386443	Psd3	1
chr8	77451525	77452218	CKO_combined_peak_41317	2.06399	2.42492	2.03934	3.72466	5.16541	5.98049	2.27788	0.0475811	Arhgap10	1
chr8	79161514	79161676	CKO_combined_peak_41339	2.07695	2.28402	3.24789	5.4295	4.55618	5.8194	2.07719	0.00626911	Zfp827	1
chr8	81527997	81528144	CKO_combined_peak_41373	1.41459	1.56084	2.1039	4.63507	2.96201	4.48815	2.3793	0.0350348	Inpp4b	1
chr8	81716877	81717029	CKO_combined_peak_41379	0.883537	0.97252	1.46807	2.20624	1.85824	2.69337	2.03297	0.0222763	Inpp4b	1
chr8	86853917	86854229	CKO_combined_peak_41535	0.775257	1.91842	1.2372	4.4929	4.72363	3.93646	3.34607	0.00248516	N4bp1	1
chr8	86856173	86856692	CKO_combined_peak_41536	2.92291	3.26062	1.42112	8.10144	9.69158	7.81109	3.3669	0.00180632	N4bp1	1
chr8	86870839	86871258	CKO_combined_peak_41537	3.37235	2.40683	2.41058	4.69021	6.2621	5.53737	2.01345	0.00999743	N4bp1	1
chr8	91378884	91378999	CKO_combined_peak_41595	2.08447	1.34851	2.45104	3.71305	4.307	5.4179	2.2838	0.0184623	Fto	1
chr8	105554205	105554316	CKO_combined_peak_41759	3.58414	1.36442	3.08956	6.36236	4.79031	5.05477	2.01632	0.0350001	Atp6v0d1	1
chr8	106948730	106948830	CKO_combined_peak_41816	1.44406	1.36034	1.33105	4.76025	3.15635	3.66985	2.80174	0.0338188	Sntb2	1
chr8	109957281	109957446	CKO_combined_peak_41860	1.15963	2.91304	3.38339	7.51822	6.31761	6.21279	2.6889	0.0101094	Marveld3	1
chr8	115237121	115237230	CKO_combined_peak_41957	1.81501	2.67907	1.57313	5.69691	6.16272	6.73367	3.06456	0.000796839	Wwox	1
chr8	117282498	117282919	CKO_combined_peak_41998	4.14353	4.76495	3.52616	9.56032	10.5481	8.69374	2.31628	0.00190789	Cmip	1
chr8	117322067	117322462	CKO_combined_peak_41999	3.80026	4.5689	5.18546	9.17514	9.88806	9.34857	2.09609	0.00151141	Cmip	1
chr8	121898500	121898734	CKO_combined_peak_42104	2.18461	1.57349	2.66344	4.31149	7.35306	5.23468	2.63165	0.0479616	Slc7a5	1
chr8	124793359	124793464	CKO_combined_peak_42218	2.83999	1.42511	1.12599	3.25469	5.7115	5.52225	2.68748	0.0401098	Trim67	1
chr9	5298589	5298738	CKO_combined_peak_42379	2.95597	3.43888	4.83971	10.1232	9.1524	11.4885	2.73834	0.00203408	Casp1	1
chr9	5298871	5299017	CKO_combined_peak_42380	2.68536	2.15542	2.44545	4.47702	4.63974	5.57459	2.01632	0.00905761	Casp1	1
chr9	5299149	5299316	CKO_combined_peak_42381	1.18465	0.868877	2.77088	3.8715	5.39386	6.81229	3.33257	0.0269997	Casp1	1
chr9	5308557	5309530	CKO_combined_peak_42382	3.19979	3.71891	2.61447	9.13407	9.38247	8.39493	2.82293	0.000190833	Casp4	1
chr9	7509730	7510412	CKO_combined_peak_42397	3.2502	2.6994	2.93902	9.63842	10.8534	12.6561	3.72925	0.00971291	Mmp10	1
chr9	7572279	7572468	CKO_combined_peak_42399	1.52429	1.70822	1.50795	3.06749	3.40001	3.98268	2.20447	0.0150922	Mmp27	1
chr9	7572825	7572952	CKO_combined_peak_42400	2.33097	2.13512	0.844623	3.19438	3.75984	4.33447	2.12564	0.0297808	Mmp27	1
chr9	27299019	27299446	CKO_combined_peak_42702	1.79916	2.38298	2.72115	5.13146	6.40065	7.28049	2.72516	0.0130409	Igsf9b	1
chr9	40343946	40344131	CKO_combined_peak_42844	2.63834	4.57858	3.65246	8.48357	8.46069	8.00093	2.295	0.00966364	Gramd1b	1
chr9	40415143	40415282	CKO_combined_peak_42846	3.29849	3.77763	3.69518	8.19357	6.85303	7.72692	2.11428	0.00460353	Gramd1b	1
chr9	42897407	42897530	CKO_combined_peak_42910	0.763121	2.01286	1.80147	4.15316	3.65182	3.99805	2.57852	0.0151817	Grik4	1
chr9	44526303	44526872	CKO_combined_peak_42951	2.90335	4.69862	3.07409	10.0954	8.53557	8.15379	2.50886	0.00288494	Cxcr5	1
chr9	46083434	46083918	CKO_combined_peak_43021	2.81055	2.3759	1.06122	5.06146	8.55807	5.60756	3.07748	0.0394757	Sik3	1
chr9	47530039	47530416	CKO_combined_peak_43034	2.58169	2.8602	2.53376	6.73546	5.03625	7.04334	2.35906	0.0259959	Cadm1	1
chr9	50547840	50548352	CKO_combined_peak_43063	2.39737	3.17412	1.79227	5.32586	5.90235	4.66058	2.1577	0.00633437	Bco2	1
chr9	51238693	51239303	CKO_combined_peak_43085	2.46201	4.18211	2.45674	7.12813	5.91733	7.10573	2.21421	0.00850287	Pou2af1	1
chr9	53634481	53634605	CKO_combined_peak_43127	1.13545	1.61631	0.366228	3.50658	2.58461	2.13746	2.63909	0.0354615	Cul5	1
chr9	55429452	55429565	CKO_combined_peak_43162	3.92325	2.39965	2.94481	5.88507	7.01889	6.44479	2.08776	0.00487208	AI118078	1
chr9	59036404	59036504	CKO_combined_peak_43258	0.47654	0.798063	2.19232	2.33039	3.70669	4.42013	3.01628	0.0461273	Neo1	1
chr9	65890150	65890353	CKO_combined_peak_43424	2.91658	4.7891	2.37591	7.46184	8.42412	6.01799	2.17267	0.0176771	Trip4	1
chr9	65890150	65890353	CKO_combined_peak_43424	2.91658	4.7891	2.37591	7.46184	8.42412	6.01799	2.17267	0.0176771	2810417H13Rik	1
chr9	66897938	66898187	CKO_combined_peak_43457	3.22739	3.25243	2.23257	6.88513	4.71942	6.45212	2.07253	0.0252184	Rab8b	1
chr9	69314286	69314945	CKO_combined_peak_43485	2.20444	3.58903	1.57901	4.47745	5.68981	6.03041	2.19704	0.0196108	Rora	1
chr9	69339886	69340040	CKO_combined_peak_43487	1.8379	1.56645	2.05403	4.88112	3.83639	4.3318	2.39069	0.00575198	Rora	1
chr9	69454019	69454120	CKO_combined_peak_43493	3.37425	4.22917	1.93805	6.6265	5.54505	7.22665	2.03304	0.0196594	Anxa2	1
chr9	71215593	71215793	CKO_combined_peak_43522	0.675099	0.603082	0.653781	2.30197	3.54887	3.00928	4.58607	0.0232524	Aldh1a2	1
chr9	72097202	72097357	CKO_combined_peak_43531	4.65827	2.23505	3.04601	8.5258	6.46413	6.86091	2.19842	0.0144366	Tcf12	1
chr9	75630864	75631069	CKO_combined_peak_43599	1.84206	1.7607	1.97462	3.23703	4.39797	5.00054	2.2655	0.0433659	Lysmd2	1
chr9	83564121	83564497	CKO_combined_peak_43708	2.89965	0.899655	1.44933	4.83356	5.54041	5.95158	3.11044	0.0112606	Sh3bgrl2	1
chr9	85842390	85842492	CKO_combined_peak_43743	1.61395	2.34725	0.890437	3.28773	3.96726	3.46997	2.21059	0.0267295	Tpbg	1
chr9	85843477	85843736	CKO_combined_peak_43744	2.09361	1.58618	1.78663	3.95018	6.08397	4.06187	2.57866	0.0480828	Tpbg	1
chr9	88332522	88332958	CKO_combined_peak_43776	3.52404	3.09092	1.80658	6.25422	5.49819	5.21111	2.0143	0.014572	Nt5e	1
chr9	88858655	88859358	CKO_combined_peak_43794	2.7618	2.45622	3.37914	6.80569	7.74324	7.91393	2.61282	0.000602952	9330159M07Rik	1
chr9	95151758	95152191	CKO_combined_peak_43877	1.70586	1.77399	2.8046	4.82079	4.52697	5.3734	2.34247	0.00425551	Slc9a9	1
chr9	95749751	95750494	CKO_combined_peak_43891	3.10969	2.88423	2.15396	6.72809	7.87972	9.69955	2.98327	0.0168927	Trpc1	1
chr9	95835800	95836162	CKO_combined_peak_43892	2.76845	1.27766	1.62651	3.73691	5.08844	4.26685	2.30796	0.0149451	Pls1	1
chr9	96741117	96741268	CKO_combined_peak_43932	1.67836	2.72668	1.53483	5.19924	4.71657	5.25499	2.55406	0.00634887	E030011O05Rik	1
chr9	99436490	99436726	CKO_combined_peak_43970	1.21766	1.44488	2.35555	2.93225	3.46362	4.74109	2.21936	0.0413143	Mras	1
chr9	102717254	102717908	CKO_combined_peak_44016	2.45756	1.99405	2.30582	4.76481	4.61585	4.948	2.12043	0.000221125	Amotl2	1
chr9	102835203	102835515	CKO_combined_peak_44020	1.16636	2.14805	1.61112	4.19914	5.01157	3.24379	2.52856	0.0213421	Ryk	1
chr9	102866843	102867191	CKO_combined_peak_44022	0.537373	2.10565	2.02493	3.45034	4.22103	3.08399	2.30408	0.0363729	Ryk	1
chr9	105368753	105368937	CKO_combined_peak_44056	1.31457	1.39977	1.59148	3.35549	2.95138	2.41997	2.02675	0.0242879	Nek11	1
chr9	106247222	106247367	CKO_combined_peak_44075	1.93703	2.05145	2.07353	3.60632	3.94056	5.3487	2.12728	0.0499699	Alas1	1
chr9	108035275	108035919	CKO_combined_peak_44148	2.95427	3.31635	2.57141	5.74455	6.98857	6.54064	2.17979	0.0027887	Ip6k1	1
chr9	109985520	109985705	CKO_combined_peak_44226	2.79055	2.64714	1.67175	4.80057	5.00904	5.13558	2.10216	0.0127092	Map4	1
chr9	117400336	117400710	CKO_combined_peak_44359	3.48274	2.42484	1.90509	8.05089	7.46134	7.36587	2.92833	0.00291689	Rbms3	1
chr9	119102709	119102892	CKO_combined_peak_44393	3.66539	2.95855	2.57996	8.30839	7.25736	6.05625	2.34922	0.0115996	Dlec1	1
chr9	120056249	120056814	CKO_combined_peak_44425	2.4319	2.83464	2.0288	6.76029	7.07476	4.93066	2.57229	0.0200095	Cx3cr1	1
chrX	7865470	7865668	CKO_combined_peak_44633	2.64745	3.89322	1.81112	5.60493	5.31373	6.64774	2.10331	0.0178955	Gm14346	1
chrX	7865470	7865668	CKO_combined_peak_44633	2.64745	3.89322	1.81112	5.60493	5.31373	6.64774	2.10331	0.0178955	Gm14351	1
chrX	7865470	7865668	CKO_combined_peak_44633	2.64745	3.89322	1.81112	5.60493	5.31373	6.64774	2.10331	0.0178955	Gm10921	1
chrX	7865470	7865668	CKO_combined_peak_44633	2.64745	3.89322	1.81112	5.60493	5.31373	6.64774	2.10331	0.0178955	Otud5	1
chrX	9254013	9254221	CKO_combined_peak_44663	2.87077	1.02897	1.91979	3.83252	4.88316	4.69317	2.30411	0.0223559	Gm14346	1
chrX	9254013	9254221	CKO_combined_peak_44663	2.87077	1.02897	1.91979	3.83252	4.88316	4.69317	2.30411	0.0223559	Gm14351	1
chrX	9254013	9254221	CKO_combined_peak_44663	2.87077	1.02897	1.91979	3.83252	4.88316	4.69317	2.30411	0.0223559	Gm10921	1
chrX	9254013	9254221	CKO_combined_peak_44663	2.87077	1.02897	1.91979	3.83252	4.88316	4.69317	2.30411	0.0223559	Lancl3	1
chrX	31243037	31243142	CKO_combined_peak_44856	1.47844	0.630505	1.61814	3.98548	3.39144	2.77277	2.72322	0.0105062	Gm14346	1
chrX	31243037	31243142	CKO_combined_peak_44856	1.47844	0.630505	1.61814	3.98548	3.39144	2.77277	2.72322	0.0105062	Gm14351	1
chrX	31243037	31243142	CKO_combined_peak_44856	1.47844	0.630505	1.61814	3.98548	3.39144	2.77277	2.72322	0.0105062	Gm10921	1
chrX	31243037	31243142	CKO_combined_peak_44856	1.47844	0.630505	1.61814	3.98548	3.39144	2.77277	2.72322	0.0105062	Gm10230	1
chrX	31243037	31243142	CKO_combined_peak_44856	1.47844	0.630505	1.61814	3.98548	3.39144	2.77277	2.72322	0.0105062	Gm10488	1
chrX	56346302	56346461	CKO_combined_peak_45121	2.00261	2.16171	1.3148	4.178	4.88647	5.54965	2.66724	0.00491369	Zfp449	1
chrX	71464527	71464636	CKO_combined_peak_45227	1.3182	0.85697	2.01131	3.38295	2.24234	2.92541	2.04246	0.0367603	Cd99l2	1
chrX	93286363	93286524	CKO_combined_peak_45423	3.07648	2.23061	5.60239	7.7403	6.48965	9.70522	2.19398	0.0348583	Arx	1
chrX	159829295	159829465	CKO_combined_peak_46083	2.05991	1.70709	0.990229	4.3047	3.49913	4.50936	2.58831	0.00463812	Sh3kbp1	1
chrX	163029365	163029541	CKO_combined_peak_46107	1.1651	1.03056	0.78742	2.4867	2.6073	2.3956	2.51069	0.00105309	Bc1	1
chrX	163029365	163029541	CKO_combined_peak_46107	1.1651	1.03056	0.78742	2.4867	2.6073	2.3956	2.51069	0.00105309	Ctps2	1
chrX	164004937	164005106	CKO_combined_peak_46113	2.75995	1.84061	2.47401	5.17939	4.42972	5.59766	2.1495	0.00402463	Car5b	1
chrX	164013304	164013657	CKO_combined_peak_46114	2.6529	1.81892	2.35779	6.27762	5.42452	5.82648	2.56656	0.000504968	Car5b	1
chrX	166316727	166317284	CKO_combined_peak_46136	2.05202	1.93915	1.54767	3.33813	3.41165	4.68083	2.06372	0.0344032	Gpm6b	1
