# Supplementary material for: Blimp-1 molds the epigenetic architecture of IL-21–mediated autoimmune diseases through an autoregulatory circuit
Source: JCI Insight. 2022 Jun 8;7(11):e151614. doi: 10.1172/jci.insight.151614 (PMC9220827; doi:10.1172/jci.insight.151614)
Supplement: Supplemental data set 4 [file jciinsight-7-151614-s025.xlsx]

## Sheet: WT_2FC_promoter
chr	Sta	End	peak	control1	control2	control3	cko1	cko2	cko3	FC	pvalue	promoter	Promoter
chr1	143640655	143640778	WT_combined_peak_1286	7.00312	5.60356	5.5381	3.65639	3.11227	1.90952	2.09085	0.0110822	B3galt2	1
chr2	88151937	88152121	WT_combined_peak_16920	2.93521	3.28748	3.40848	1.22018	1.38992	2.11415	2.03867	0.0131111	Olfr1167	1
chr9	122399245	122399385	WT_combined_peak_30486	4.22904	3.2389	5.03339	1.49709	1.9944	2.50482	2.08484	0.0329492	A730085K08Rik	1

## Sheet: WT_2FC_genebody
chr	Sta	End	peak	control1	control2	control3	cko1	cko2	cko3	FC	pvalue	gene	Genebody
chr1	39720711	39720811	WT_combined_peak_252	4.67154	4.60701	3.43725	2.68563	2.46843	0.660572	2.18686	0.0483368	Rfx8	1
chr1	43482930	43483060	WT_combined_peak_293	3.83232	4.8135	4.09555	3.16985	1.61864	1.06645	2.17617	0.0496224	Nck2	1
chr1	66552426	66552936	WT_combined_peak_604	11.0542	12.0314	8.43154	4.56382	3.44993	6.21076	2.21569	0.0149724	Unc80	1
chr1	88506476	88506743	WT_combined_peak_851	6.02234	6.85434	7.60392	2.90048	2.56437	2.90472	2.44703	0.00928886	Glrp1	1
chr1	130700393	130700747	WT_combined_peak_1106	4.67689	5.3235	3.67599	2.15554	1.29629	2.53872	2.28299	0.0151982	Pfkfb2	1
chr1	143640655	143640778	WT_combined_peak_1286	7.00312	5.60356	5.5381	3.65639	3.11227	1.90952	2.09085	0.0110822	Cdc73	1
chr1	143640655	143640778	WT_combined_peak_1286	7.00312	5.60356	5.5381	3.65639	3.11227	1.90952	2.09085	0.0110822	B3galt2	1
chr10	19975431	19975534	WT_combined_peak_2258	3.18955	1.89302	2.88103	0.689791	0.298584	1.81315	2.84259	0.0465616	Map3k5	1
chr10	31920161	31920261	WT_combined_peak_2408	2.72928	2.82043	2.02007	1.55596	0.647456	0.807366	2.51422	0.016094	Nkain2	1
chr10	39023657	39024192	WT_combined_peak_2453	4.787	6.99578	5.50715	3.04512	2.40527	3.00295	2.04534	0.035544	Lama4	1
chr10	99119604	99119712	WT_combined_peak_3432	11.3921	12.6125	10.6136	3.73662	3.62696	6.10131	2.571	0.00297462	Poc1b	1
chr10	114544448	114544562	WT_combined_peak_3546	2.85012	3.54802	4.533	1.37111	1.95941	0.82983	2.62746	0.0236699	Trhde	1
chr11	6168662	6168767	WT_combined_peak_3956	2.88813	2.41838	3.24374	1.73223	0.593502	0.79222	2.74226	0.0170174	Nudcd3	1
chr11	20089937	20090105	WT_combined_peak_4048	1.68904	2.78005	3.02936	0.77392	0.529912	1.03397	3.20748	0.04055	Actr2	1
chr11	39361065	39361198	WT_combined_peak_4237	2.70355	3.51847	3.11423	1.1966	1.69166	1.47162	2.1414	0.00692447	4930553C11Rik	1
chr11	55066721	55066844	WT_combined_peak_4457	3.18164	3.25891	2.74995	1.17259	1.11199	1.70398	2.30422	0.00236991	Ccdc69	1
chr11	61355809	61355918	WT_combined_peak_4596	4.47792	3.90213	3.685	1.49919	1.68547	1.27191	2.70725	0.00256217	Slc47a1	1
chr11	114945612	114945719	WT_combined_peak_5669	3.04333	1.84768	1.85864	0.504643	0.453824	1.17374	3.16557	0.0395982	Mir684-1	1
chr12	28735984	28736085	WT_combined_peak_6166	7.29896	4.52548	5.99245	2.8349	2.12347	2.52731	2.38013	0.042752	Trappc12	1
chr13	73484576	73484685	WT_combined_peak_8177	5.78288	6.01544	4.24529	2.78979	1.58894	2.79073	2.23777	0.0152836	Lpcat1	1
chr13	107844257	107844441	WT_combined_peak_8517	5.50549	6.87069	6.30208	1.86116	2.87661	4.379	2.04878	0.0298929	Zswim6	1
chr14	10289170	10289270	WT_combined_peak_8756	6.06506	5.80411	6.34208	2.55774	1.37584	3.26209	2.53086	0.0160069	Fhit	1
chr14	10748258	10748430	WT_combined_peak_8762	2.82936	4.16537	3.94218	1.20617	0.988124	1.70691	2.80347	0.0151181	Fhit	1
chr14	10748258	10748430	WT_combined_peak_8762	2.82936	4.16537	3.94218	1.20617	0.988124	1.70691	2.80347	0.0151181	Fhitos	1
chr14	13239822	13239944	WT_combined_peak_8771	2.73425	2.78014	4.19725	1.57238	1.03487	1.59093	2.3133	0.0479365	Gm5087	1
chr14	48455155	48455276	WT_combined_peak_9183	3.40131	3.84492	2.49775	2.27825	0.836075	1.04468	2.34286	0.0368445	Tmem260	1
chr14	120307470	120307623	WT_combined_peak_9872	7.60256	5.9926	5.70085	2.63297	2.03653	3.88039	2.25687	0.0113333	Mbnl2	1
chr14	123784425	123784566	WT_combined_peak_9946	3.35924	2.73997	2.64878	1.01786	1.33165	1.56742	2.23338	0.0057176	Itgbl1	1
chr15	27797006	27797134	WT_combined_peak_10146	7.29928	4.57697	5.76219	2.4978	2.17505	3.61888	2.12723	0.0382235	Trio	1
chr15	30662083	30662347	WT_combined_peak_10162	8.40729	5.92915	8.13223	3.63047	2.93072	3.65749	2.19878	0.0267134	Ctnnd2	1
chr15	55500262	55500362	WT_combined_peak_10361	7.94235	4.66142	5.54344	2.89878	2.08805	0.880763	3.09279	0.0323344	Col14a1	1
chr15	86309820	86309929	WT_combined_peak_10921	3.35181	3.38628	2.86611	1.43401	1.61122	1.41407	2.15375	0.0046224	Tbc1d22a	1
chr15	94372299	94372414	WT_combined_peak_11000	3.19577	2.45255	2.96848	1.10588	0.274465	0.964443	3.67487	0.00375402	Adamts20	1
chr16	18503945	18504053	WT_combined_peak_11472	6.29103	3.99704	4.85008	1.76963	0.517066	2.40881	3.22397	0.0172062	Gnb1l	1
chr16	20351676	20351781	WT_combined_peak_11492	3.06692	3.9385	3.20646	0.13533	1.187	1.1495	4.1313	0.00492273	Abcc5	1
chr16	29644221	29644401	WT_combined_peak_11610	3.08067	4.25735	2.64906	1.50386	1.08359	1.95272	2.19971	0.0437686	Opa1	1
chr16	31750647	31750758	WT_combined_peak_11645	6.55682	5.20441	4.71899	2.89314	2.62483	2.44657	2.0692	0.0300128	Dlg1	1
chr16	32626517	32626621	WT_combined_peak_11675	3.77678	2.79916	4.71289	0.853948	1.77428	2.43873	2.22793	0.0465208	Tfrc	1
chr17	12301640	12301775	WT_combined_peak_12566	3.9578	3.86269	2.8129	2.13145	1.43879	1.48002	2.10551	0.0185261	Map3k4	1
chr17	15821810	15821995	WT_combined_peak_12629	5.83479	7.37769	5.33268	3.53322	2.44984	2.93147	2.08033	0.0191563	Rgmb	1
chr17	71986591	71986718	WT_combined_peak_13625	6.24813	5.89837	7.02825	3.28949	1.75884	3.44189	2.25845	0.00823235	Alk	1
chr17	86801963	86802147	WT_combined_peak_13852	7.38905	9.90681	11.5105	5.03131	3.25928	5.10588	2.15029	0.0323692	Epas1	1
chr18	13693887	13694096	WT_combined_peak_14028	7.69361	8.12731	5.77301	3.28047	2.4512	3.23087	2.40935	0.0183825	Zfp521	1
chr18	84424608	84424798	WT_combined_peak_14815	3.80777	4.23852	4.0797	0.777794	1.98497	1.20182	3.05858	0.00974127	Zfp407	1
chr19	33568263	33568429	WT_combined_peak_15368	4.2191	3.5183	2.94322	1.30969	1.49675	1.75386	2.34209	0.0215987	Lipo1	1
chr19	40496281	40496381	WT_combined_peak_15459	3.06141	2.80229	3.19453	1.34992	0.477499	1.90832	2.42475	0.042593	Sorbs1	1
chr19	58819157	58819275	WT_combined_peak_15744	5.24391	5.3107	5.61352	1.6859	1.91356	2.96491	2.46301	0.0101393	Hspa12a	1
chr2	10033824	10033959	WT_combined_peak_15884	5.36443	6.02579	6.21738	4.11028	1.85245	2.01766	2.20636	0.0357649	Taf3	1
chr2	16735736	16735926	WT_combined_peak_15988	2.52331	3.43664	3.272	1.18165	1.69532	1.37351	2.17198	0.0131426	Plxdc2	1
chr2	33869931	33870072	WT_combined_peak_16346	3.73306	3.66616	5.05878	1.63764	1.40627	2.94398	2.08053	0.0308974	Mvb12b	1
chr2	52284716	52284830	WT_combined_peak_16514	2.88813	3.65939	2.98079	0.984706	1.44826	1.13028	2.67405	0.0048185	Neb	1
chr2	58907996	58908155	WT_combined_peak_16563	4.45934	3.27394	3.67849	2.58277	0.926392	1.62592	2.22232	0.0282279	Ccdc148	1
chr2	66292377	66292482	WT_combined_peak_16650	2.44803	2.68613	2.43094	0.927013	1.32575	0.0388344	3.30123	0.0385729	Scn1a	1
chr2	68981905	68982027	WT_combined_peak_16680	6.04257	7.16593	7.496	3.56407	1.34002	4.06424	2.30862	0.0252215	Cers6	1
chr2	71074759	71074872	WT_combined_peak_16713	3.13093	3.29049	4.42068	1.54672	0.959725	1.67435	2.59331	0.0160939	Dcaf17	1
chr2	73374725	73374833	WT_combined_peak_16758	3.3628	2.77945	4.69059	0.828898	2.27059	0.830623	2.75637	0.0374577	Gpr155	1
chr2	84347432	84347750	WT_combined_peak_16888	10.3446	11.0025	8.28769	4.44164	2.64684	6.91399	2.1164	0.0310059	Calcrl	1
chr2	102039481	102039639	WT_combined_peak_17032	7.99261	6.26215	6.31828	3.66034	2.28966	3.34983	2.2122	0.00755328	Ldlrad3	1
chr2	104386056	104386208	WT_combined_peak_17078	2.95463	4.67765	4.0694	2.01927	0.80932	2.61826	2.14834	0.0468499	D430041D05Rik	1
chr2	136243378	136243506	WT_combined_peak_17500	3.01222	2.73484	2.39785	0.954714	1.17604	1.27425	2.39204	0.00406292	Pak7	1
chr3	9566972	9567091	WT_combined_peak_18279	2.95487	3.78761	4.0333	1.84487	1.13577	1.13762	2.61659	0.00692534	Zfp704	1
chr3	9730458	9730640	WT_combined_peak_18282	3.13409	2.91002	1.9015	0.858827	0.827108	1.29946	2.66149	0.034673	Pag1	1
chr3	20240703	20240826	WT_combined_peak_18366	2.14261	3.34002	2.11975	0.560301	1.31597	1.21997	2.45536	0.0439097	Cpa3	1
chr3	22122652	22122793	WT_combined_peak_18387	3.71769	4.93966	3.90376	1.06321	1.45219	1.70045	2.9795	0.00792732	Tbl1xr1	1
chr3	36918145	36918245	WT_combined_peak_18499	2.92423	3.58222	2.77955	0.817056	1.49724	1.75337	2.28288	0.0099056	4932438A13Rik	1
chr3	59108636	59108776	WT_combined_peak_18699	4.92013	5.23406	3.63522	1.48187	1.873	2.62132	2.30739	0.0154041	Med12l	1
chr3	65537459	65537574	WT_combined_peak_18743	6.88755	8.59576	7.10802	4.85601	1.94237	3.17699	2.26471	0.0192532	Tiparp	1
chr3	87742694	87742810	WT_combined_peak_18941	4.94218	4.22174	5.7778	2.62144	2.58146	2.09505	2.04739	0.0194049	Lrrc71	1
chr3	90158736	90159042	WT_combined_peak_19057	3.8414	5.93925	5.00488	2.42401	1.39648	2.62246	2.29484	0.0246211	Nup210l	1
chr3	120673479	120673579	WT_combined_peak_19568	3.67514	2.92019	2.93615	0.64654	0.817413	0.97047	3.91529	0.0054887	6530403H02Rik	1
chr3	121444096	121444279	WT_combined_peak_19576	3.10513	4.58897	5.45513	2.02663	0.592617	1.738	3.01778	0.0299379	Cnn3	1
chr4	10753131	10753509	WT_combined_peak_20062	7.17829	6.88566	5.38138	3.10884	2.23527	3.49078	2.20097	0.00894325	1700123O12Rik	1
chr4	17915567	17915667	WT_combined_peak_20133	2.93867	2.98367	3.71129	1.18651	2.10424	0.701348	2.41317	0.0250146	Mmp16	1
chr4	26329548	26329648	WT_combined_peak_20172	2.78704	3.91777	3.25716	1.87568	2.05567	0.978626	2.02892	0.0227158	Manea	1
chr4	33077221	33077487	WT_combined_peak_20235	6.70186	7.38128	7.24985	3.37079	1.75251	4.16959	2.29562	0.0227468	Gabrr2	1
chr4	36035457	36035647	WT_combined_peak_20279	2.12429	1.92356	2.59205	1.28261	0.677274	1.00438	2.23998	0.010116	Lingo2	1
chr4	57640341	57640625	WT_combined_peak_20523	8.1381	8.56118	5.66001	2.72186	2.52485	5.22623	2.13496	0.0343456	Palm2	1
chr4	57896815	57896917	WT_combined_peak_20533	5.93197	7.21067	7.10049	4.01214	1.83287	1.63104	2.70773	0.0153164	Akap2	1
chr4	62568527	62568655	WT_combined_peak_20602	5.37575	7.59522	5.93346	1.93718	2.42164	4.83579	2.05603	0.0487005	Rgs3	1
chr4	76533763	76533863	WT_combined_peak_20671	3.04697	3.6185	2.01224	1.65543	0.477499	0.733969	3.02686	0.0337672	Ptprd	1
chr4	120116379	120116523	WT_combined_peak_21083	4.22188	4.58484	3.50163	1.9637	1.79849	1.95385	2.1533	0.0180855	Hivep3	1
chr4	149066830	149066963	WT_combined_peak_21796	3.78931	5.78229	4.52711	1.84833	2.0446	2.07866	2.36096	0.0413313	Pex14	1
chr4	150518527	150518693	WT_combined_peak_21848	2.90553	3.46367	4.16485	1.24977	1.11647	2.07811	2.37021	0.0136815	Rere	1
chr5	45211049	45211221	WT_combined_peak_22431	1.89743	2.6574	3.08637	1.5325	1.43984	0.715951	2.07175	0.0425216	D5Ertd615e	1
chr5	62625227	62625327	WT_combined_peak_22486	2.61375	3.33736	3.49206	1.18651	0.865973	1.0928	3.00233	0.00966032	Arap2	1
chr5	71838676	71838787	WT_combined_peak_22608	4.05899	2.49191	4.00656	1.61299	0.9916	1.82207	2.38497	0.0396007	Gabrb1	1
chr5	71903497	71903875	WT_combined_peak_22609	10.6089	11.3673	12.4696	4.84182	4.11084	6.49397	2.22999	0.00261014	Gabrb1	1
chr5	72163042	72163142	WT_combined_peak_22612	9.05428	12.1886	10.8207	6.06754	3.2211	5.95331	2.10364	0.0125142	Commd8	1
chr5	89036171	89036480	WT_combined_peak_22732	6.62913	8.28822	6.3322	3.44435	1.5165	4.73742	2.19107	0.0331704	Slc4a4	1
chr5	89090211	89090440	WT_combined_peak_22734	6.89241	7.069	6.78348	3.6517	1.90491	3.41166	2.31314	0.0170472	Slc4a4	1
chr5	92166075	92166252	WT_combined_peak_22758	7.2611	9.90408	7.29005	2.81785	2.50112	4.14672	2.58357	0.0136888	Uso1	1
chr5	144803674	144803779	WT_combined_peak_23665	2.1936	2.83296	2.32655	1.16384	0.508716	1.08736	2.66425	0.00579173	Trrap	1
chr6	12358765	12358883	WT_combined_peak_23870	2.98603	3.26634	4.73765	0.662316	1.76953	1.79691	2.59888	0.0323743	Thsd7a	1
chr6	15389231	15389331	WT_combined_peak_23883	2.7726	3.3555	2.66211	1.93252	0.801227	1.37008	2.14195	0.021467	Foxp2	1
chr6	40385746	40385987	WT_combined_peak_24129	7.19035	6.37458	4.96099	2.30244	2.20296	3.45159	2.32826	0.0153049	Agk	1
chr6	83428479	83428632	WT_combined_peak_24565	6.21041	7.24328	4.87183	2.63761	2.12116	3.21945	2.29694	0.0226154	Tet3	1
chr6	97446845	97446972	WT_combined_peak_24758	2.92224	3.26338	3.04558	0.447549	1.88629	1.04027	2.73589	0.0367015	Frmd4b	1
chr6	99166453	99166562	WT_combined_peak_24775	3.81551	3.56101	4.93488	1.27105	2.01216	1.7732	2.43481	0.0146638	Foxp1	1
chr6	99428975	99429337	WT_combined_peak_24792	8.27544	7.54323	5.67979	3.19718	2.8438	4.0303	2.13463	0.02397	Foxp1	1
chr6	102404145	102404257	WT_combined_peak_24818	2.93325	3.2308	3.36259	1.61128	1.662	1.30338	2.08157	0.000670116	Cntn3	1
chr6	115792708	115792961	WT_combined_peak_24926	3.97545	6.17977	4.66689	2.51057	2.84382	1.3087	2.22451	0.0318703	Cand2	1
chr6	127178125	127178242	WT_combined_peak_25128	5.15296	6.62729	5.31351	3.03018	1.50105	1.79136	2.7036	0.0055967	9330179D12Rik	1
chr6	134533107	134533285	WT_combined_peak_25289	4.79461	6.3941	8.13323	3.72406	1.21853	2.29079	2.67122	0.0322559	Lrp6	1
chr6	142932740	142932940	WT_combined_peak_25423	5.16253	4.94256	7.0859	1.98936	2.3875	2.28346	2.58111	0.0323628	St8sia1	1
chr7	55109965	55110132	WT_combined_peak_26330	2.8276	2.74783	2.40987	0.957239	0.567009	1.50896	2.63263	0.0138633	Luzp2	1
chr7	75508855	75508955	WT_combined_peak_26509	4.25998	3.17412	4.81528	0.710485	2.10423	2.5689	2.27531	0.0371695	Akap13	1
chr7	80607676	80607786	WT_combined_peak_26616	3.45262	3.61108	3.04647	0.943007	1.50092	1.60139	2.49923	0.00183825	Crtc3	1
chr7	113909837	113909946	WT_combined_peak_26994	2.53705	2.92868	2.90921	1.11461	1.61864	0.314237	2.74815	0.0323291	Spon1	1
chr7	114373876	114373976	WT_combined_peak_27014	2.32494	2.06771	2.36458	0.809952	1.13305	0.946005	2.33895	0.000615977	4933406I18Rik	1
chr7	128115320	128115435	WT_combined_peak_27250	3.07648	5.20477	5.61697	2.3168	1.12601	1.73742	2.68293	0.0493252	Itgam	1
chr7	131055067	131055320	WT_combined_peak_27293	6.41837	5.91092	4.70402	2.95427	1.91934	2.95264	2.17643	0.0104407	Dmbt1	1
chr8	11736513	11736613	WT_combined_peak_27534	1.94226	3.12878	2.66211	1.42097	0.380381	0.758436	3.02101	0.0205364	Arhgef7	1
chr8	22780565	22780860	WT_combined_peak_27651	4.95632	7.30124	5.0296	3.16707	1.44032	2.70919	2.36274	0.0288668	Plat	1
chr8	34938771	34938958	WT_combined_peak_27776	12.1626	11.678	8.59176	5.17856	2.71361	6.07935	2.32132	0.0153025	Tnks	1
chr8	64663174	64663347	WT_combined_peak_27966	2.09097	2.26985	2.1543	0.928148	1.27246	0.42426	2.48208	0.0297043	Cpe	1
chr8	65863257	65863415	WT_combined_peak_27977	3.32683	2.80677	2.18538	1.36251	0.69663	1.42458	2.38796	0.0199882	2019-03-01	1
chr8	114640285	114640460	WT_combined_peak_28663	3.19757	2.43565	1.96861	0.954079	0.948062	1.70094	2.10981	0.044	Wwox	1
chr8	114816448	114816635	WT_combined_peak_28668	4.56386	6.79926	5.0956	2.36322	1.60999	3.94678	2.07812	0.0418521	Wwox	1
chr8	114869265	114869510	WT_combined_peak_28669	8.41387	11.1973	7.60601	4.3354	3.31987	4.80992	2.18345	0.0317932	Wwox	1
chr8	127447156	127447546	WT_combined_peak_28927	4.22481	5.56692	5.65346	1.84362	2.61473	2.23746	2.30669	0.0120583	Pard3	1
chr9	29735681	29735781	WT_combined_peak_29203	2.7726	2.5393	3.06925	1.51333	0.639363	0.481157	3.18209	0.0140662	Ntm	1
chr9	121030037	121030155	WT_combined_peak_30452	3.07169	3.77359	5.06941	1.93276	1.5089	0.891545	2.74963	0.0312708	Ulk4	1
chrX	75035340	75035547	WT_combined_peak_30926	3.34157	2.54105	3.57066	1.33173	1.93142	1.44588	2.00748	0.0189463	Gab3	1
chrX	93333485	93333585	WT_combined_peak_30973	2.2383	2.40326	2.38806	0.639436	0.768855	0.611642	3.48013	2.11226e-05	Pola1	1
chrX	114474481	114474637	WT_combined_peak_31123	4.70709	4.19147	3.43303	1.63958	2.5836	1.70946	2.0786	0.0121814	Klhl4	1
chrX	120759632	120759739	WT_combined_peak_31133	3.27276	3.07665	3.35873	1.25497	1.19507	1.21185	2.65113	0.00113758	Pcdh11x	1
